# Supplementary material for: Genetic mechanisms for estuarine carbohydrate degradation and linked transcriptional activity
Source: Appl Environ Microbiol. 2026 Jan 13;92(2):e01852-25. doi: 10.1128/aem.01852-25 (PMC12915301; doi:10.1128/aem.01852-25)
Supplement: Supplemental tables — Tables S1 to S5. [file aem.01852-25-s0002.xlsx]

## Sheet: Table S1
Table S1. Taxonomy of the 702 MAGs retained after quality filtering, and relative abundance of representative taxa.
MAG relative abundance was determined by read mapping to the dereplicated dataset (at 98% ANI) to determine genome coverage, and relative abundance based on genome coverage.
MAG	GTDB-Tk classification	Phylum	GC (%)	Assembly length (bp)	N50	dRep representative	dRep secondary cluster (98% ANI)	Completeness	Contamination	Strain heterogeneity	Contamination excluding strain heterogeneity	Assembly site	Assembly habitat	Site where most abundant proportionally	Habitat where most abundant proportionally	Salinity zone where most abundant proportionally	Water.S1 (% abundance)	Water.S2 (% abundance)	Water.S3 (% abundance)	Water.S4 (% abundance)	Water.S5 (% abundance)	Water.S6 (% abundance)	Water.S7 (% abundance)	Water.S8 (% abundance)	Water.S9 (% abundance)	Sed.S1 (% abundance)	Sed.S2 (% abundance)	Sed.S3 (% abundance)	Sed.S4 (% abundance)	Sed.S5 (% abundance)	Sed.S6 (% abundance)	Sed.S7 (% abundance)	Sed.S8 (% abundance)	Sed.S9 (% abundance)
Ww2_4484-113	d__Bacteria;p__4484-113;c__4484-113;o__4484-113;f__JAFGCY01;g__JAHEFU01;s__JAHEFU01 sp024645305	4484-113	0.61	2822642	11782	representative	326_0	82.48	1.03	0	1.03	S5	sediment	Site_5	Sediment	Brackish	0	0	0.0029771	0.0112913	0.0147222	0.00249896	0.000316268	0.000283102	0.000946277	0.00508377	0	0.0602773	0.284242	0.526255	0.345289	0.0122106	0.0034348	0.00252933
Ww13_Acidobacteriota	d__Bacteria;p__Acidobacteriota;c__Terriglobia;o__Bryobacterales;f__UBA6623;g__CAMPKL01;s__	Acidobacteriota	0.61	3436639	3861	representative	482_1	70.13	4.46	11.11	3.96449	S5	sediment	Site_5	Sediment	Brackish	2.85419e-05	1.68593e-05	0.0180338	0.0221922	0.0235835	0.00609835	0.000842474	0.000888013	0.00303015	0.0704674	0.0239545	0.223007	0.209579	0.461673	0.329776	0.027438	0.00803062	0.00444095
Ww28_Acidobacteriota	d__Bacteria;p__Acidobacteriota;c__Vicinamibacteria;o__Fen-336;f__Fen-336;g__JAJDNS01;s__	Acidobacteriota	0.7	6295520	9735	representative	458_0	85.68	7.69	45.45	4.19489	S7	sediment	Site_7	Sediment	Brackish	7.79032e-06	0	5.46304e-05	0.000336396	0.000800631	0.000310461	0.000355461	0.000197045	0.000520939	0.00835191	0.00477235	0.000858576	0.0102622	0.0103774	0.0371701	1.11697	0.598653	0.056509
Ww3_Acidobacteriota	d__Bacteria;p__Acidobacteriota;c__Aminicenantia;o__UBA2199;f__UBA2199;g__JAHELQ01;s__JAHELQ01 sp024644125	Acidobacteriota	0.49	5725909	9457	representative	37_0	89.76	3.89	16.67	3.24154	S3	sediment	Site_3	Sediment	Brackish	2.14132e-06	0	2.60282e-05	0.000383559	0.000147519	1.0139e-05	0	0	2.50952e-05	0.000366785	9.47534e-05	0.396912	0.00148285	0.000246159	4.49266e-05	2.99515e-05	1.1813e-05	5.43399e-06
Ww5_Acidobacteriota	d__Bacteria;p__Acidobacteriota;c__Blastocatellia;o__Pyrinomonadales;f__Pyrinomonadaceae;g__Aridibacter;s__	Acidobacteriota	0.5	3050933	4145	representative	36_0	71.12	4.8	22.22	3.73344	S3	sediment	Site_3	Sediment	Brackish	0	0	0.00242742	0.00229239	0.00295015	0.000459857	5.33802e-05	4.98892e-05	0.00035185	0.0182071	0.000177831	0.301239	0.23604	0.137581	0.247228	0.00251579	0.000641278	0.000311512
Ww15_Acidobacteriota	d__Bacteria;p__Acidobacteriota;c__Terriglobia;o__UBA7540;f__UBA7540;g__JAHEKS01;s__JAHEKS01 sp024638215	Acidobacteriota	0.61	4906115	14890	representative	429_0	93.8	2.9	40	1.74	S3	sediment	Site_3	Sediment	Brackish	0	2.36193e-06	0.000144877	5.32917e-06	2.25795e-05	1.18332e-05	2.4589e-06	0	1.03371e-05	0.00255274	0.00280877	0.494436	0.00020888	5.12593e-05	7.33203e-05	6.64401e-06	1.31231e-05	7.48589e-06
Ww10_Acidobacteriota	d__Bacteria;p__Acidobacteriota;c__Blastocatellia;o__Pyrinomonadales;f__Pyrinomonadaceae;g__Aridibacter;s__Aridibacter sp024640445	Acidobacteriota	0.55	3753662	12533	representative	47_1	93.16	1.99	66.67	0.663267	S5	sediment	Site_4	Sediment	Brackish	0	0	0.0217455	0.0372994	0.0359345	0.00763515	0.000814708	0.000742053	0.00533679	0.032979	0.00351643	0.91477	1.11084	0.829129	0.815648	0.0140164	0.00444175	0.0043417
Ww33_Acidobacteriota	d__Bacteria;p__Acidobacteriota;c__Vicinamibacteria;o__Vicinamibacterales;f__SCN-69-37;g__SYFT01;s__SYFT01 sp024640135	Acidobacteriota	0.65	3585828	5363	representative	420_1	74.74	1.99	0	1.99	S4	sediment	Site_5	Sediment	Brackish	0	0	0.00453987	0.0211376	0.0192967	0.00499195	0.000501275	0.000623974	0.0019942	0.0110658	0.00193246	0.0922075	0.449573	0.506836	0.433564	0.00333655	0.00122971	0.00139291
Ww32_Acidobacteriota	d__Bacteria;p__Acidobacteriota;c__Vicinamibacteria;o__Vicinamibacterales;f__SCN-69-37;g__;s__	Acidobacteriota	0.66	2693703	4339	representative	420_2	59.06	2.99	0	2.99	S6	sediment	Site_6	Sediment	Brackish	0	0	0.00144276	0.00785713	0.00830206	0.00203667	0.000353799	0.00037011	0.00103864	0.00414418	0.00182523	0.0289948	0.20084	0.253163	0.464277	0.0165014	0.00336118	0.00171293
Ww26_Acidobacteriota	d__Bacteria;p__Acidobacteriota;c__Thermoanaerobaculia;o__Thermoanaerobaculales;f__Sulfomarinibacteraceae;g__Sulfomarinibacter;s__	Acidobacteriota	0.63	3015492	8958	representative	507_0	67.21	2.42	25	1.815	S6	sediment	Site_6	Sediment	Brackish	0	0	0.00144087	0.0181298	0.0190294	0.00522377	0.0021323	0.00237992	0.0063685	0.00139292	0.000277316	0.02035	0.318631	0.442839	0.621021	0.296395	0.0253253	0.00953057
Ww21_Acidobacteriota	d__Bacteria;p__Acidobacteriota;c__Thermoanaerobaculia;o__Multivoradales;f__UBA5704;g__CALZIK01;s__	Acidobacteriota	0.66	2636841	4819	representative	527_0	61.82	2.57	33.33	1.71342	S6	sediment	Site_6	Sediment	Brackish	0	0	0.000699982	0.0058997	0.00912176	0.00173199	0.000585606	0.000444473	0.00155469	0.00145962	0.000411515	0.0130562	0.337329	0.296322	0.73694	0.115808	0.0304874	0.00884578
Ww22_Acidobacteriota	d__Bacteria;p__Acidobacteriota;c__Thermoanaerobaculia;o__Multivoradales;f__UBA5704;g__CALZJC01;s__	Acidobacteriota	0.7	4798532	9626	representative	528_0	88.11	4.32	50	2.16	S7	sediment	Site_7	Sediment	Brackish	0	0	6.68951e-05	0.00124502	0.00184109	0.000657351	0.000771808	0.000761275	0.00135282	0.000218835	8.71353e-05	0.000383011	0.0160218	0.0391305	0.180981	1.27323	0.0917335	0.018254
Ww23_Acidobacteriota	d__Bacteria;p__Acidobacteriota;c__Thermoanaerobaculia;o__Multivoradales;f__UBA5704;g__JAHEKO01;s__JAHEKO01 sp024638355	Acidobacteriota	0.69	4290582	7795	representative	529_0	77.35	5.13	57.14	2.19872	S9	sediment	Site_9	Sediment	Marine	0	0	0.000133598	0.000911008	0.00127158	0.000460047	0.00406144	0.00079464	0.00319537	0	0.00103281	0.000145503	0.00169252	0.00541598	0.00596648	0.209678	1.50684	3.96547
Ww142_Actinomycetota	d__Bacteria;p__Actinomycetota;c__Actinomycetes;o__Actinomycetales;f__Microbacteriaceae;g__Rhodoluna;s__	Actinomycetota	0.55	1031153	8473	representative	363_1	70.63	2.41	50	1.205	S3	water	Site_1	Water	Non-saline	8.68545	5.31947	2.99809	1.48842	0.746592	0.977807	0.0774838	0.0489991	0.0337231	0.0966553	0.134346	0.015362	0.0168445	0.0239132	0.0155461	0.00433291	0.00396298	0.000996088
Ww124_Actinomycetota	d__Bacteria;p__Actinomycetota;c__Actinomycetes;o__Actinomycetales;f__Microbacteriaceae;g__MWH-TA3;s__MWH-TA3 sp024641015	Actinomycetota	0.62	1302568	22592	representative	349_1	89.83	0.67	66.67	0.223311	S4	water	Site_2	Water	Non-saline	6.32177	13.1888	5.49664	3.48529	1.82371	3.22942	0.35263	0.315999	0.195063	0.224142	0.283865	0.0622085	0.085486	0.115896	0.0701916	0.0177532	0.0138566	0.00603868
Ww152_Actinomycetota	d__Bacteria;p__Actinomycetota;c__Actinomycetes;o__Actinomycetales;f__Microbacteriaceae;g__Rhodoluna;s__Rhodoluna sp024641095	Actinomycetota	0.51	1176603	725811	representative	359_2	94.74	0	0	0	S1	water	Site_1	Water	Non-saline	4.12909	2.85167	0.963359	0.365949	0.156043	0.222726	0.00259912	0.00157822	0.00109913	0.0536232	0.0205869	0.0197223	0.0150256	0.0205804	0.0105622	0.00162056	0.000915217	0.000200773
Ww169_Actinomycetota	d__Bacteria;p__Actinomycetota;c__Actinomycetes;o__Nanopelagicales;f__Nanopelagicaceae;g__Planktophila;s__	Actinomycetota	0.49	1212619	17916	representative	335_3	59.06	15.12	84.48	2.34662	S5	water	Site_2	Water	Non-saline	3.88831	5.62392	3.93459	1.9863	1.22033	1.48801	0.275527	0.170814	0.112831	0.0560852	0.0285232	0.00454948	0.00243919	0.00193359	0.00368806	0.000601675	0.00137611	5.5946e-05
Ww117_Actinomycetota	d__Bacteria;p__Actinomycetota;c__Actinomycetes;o__Actinomycetales;f__Microbacteriaceae;g__MWH-TA3;s__MWH-TA3 sp024639965	Actinomycetota	0.63	1410848	76585	representative	348_1	93.55	0.87	100	0	S2	water	Site_1	Water	Non-saline	3.125	2.3843	1.00331	0.478787	0.199967	0.521138	0.0216417	0.0179034	0.0115688	0.033238	0.0839408	0.015128	0.0261203	0.0352299	0.0261003	0.00457879	0.0027525	0.0017414
Ww145_Actinomycetota	d__Bacteria;p__Actinomycetota;c__Actinomycetes;o__Actinomycetales;f__Microbacteriaceae;g__Rhodoluna;s__	Actinomycetota	0.57	732940	7301	representative	362_1	55.1	1.68	60	0.672	S4	water	Site_2	Water	Non-saline	2.82657	4.44084	1.41198	0.770285	0.268107	0.627171	0.034655	0.0300911	0.019951	0.0946412	0.0608878	0.0225802	0.0292104	0.0684242	0.0345327	0.00849373	0.00341475	0.000550732
Ww141_Actinomycetota	d__Bacteria;p__Actinomycetota;c__Actinomycetes;o__Actinomycetales;f__Microbacteriaceae;g__Rhodoluna;s__	Actinomycetota	0.54	986259	25397	representative	358_0	65.35	1.09	75	0.2725	S2	water	Site_2	Water	Non-saline	2.69595	3.3772	1.34181	0.672261	0.272786	0.518668	0.0319676	0.0227481	0.0184176	0.276034	1.16553	0.040291	0.0437124	0.0924242	0.0402538	0.00831096	0.00295667	0.00110143
Ww155_Actinomycetota	d__Bacteria;p__Actinomycetota;c__Actinomycetes;o__Actinomycetales;f__Microbacteriaceae;g__Rhodoluna;s__Rhodoluna sp024641985	Actinomycetota	0.53	1380622	361489	representative	360_1	95.32	0	0	0	S3	water	Site_1	Water	Non-saline	2.36794	1.5804	0.848178	0.318831	0.155952	0.225408	0.0110097	0.00589818	0.00238156	0.123664	0.662539	0.00337349	0.00130757	0.00183211	0.00156388	0.000177326	0.000242604	0.000171558
Ww148_Actinomycetota	d__Bacteria;p__Actinomycetota;c__Actinomycetes;o__Actinomycetales;f__Microbacteriaceae;g__Rhodoluna;s__Rhodoluna sp024639845	Actinomycetota	0.56	1393133	181292	representative	353_1	95.73	1.8	33.33	1.20006	S2	water	Site_1	Water	Non-saline	2.06211	1.34575	0.45985	0.233607	0.114395	0.189706	0.00798827	0.00484551	0.00311252	0.0064193	0.00517591	0.000879484	0.0016357	0.00213586	0.00119019	0.000227444	2.37922e-05	0.000172453
Ww158_Actinomycetota	d__Bacteria;p__Actinomycetota;c__Actinomycetes;o__Actinomycetales;f__Microbacteriaceae;g__Rhodoluna;s__Rhodoluna sp024645105	Actinomycetota	0.51	1135304	16088	representative	359_1	78.58	3.13	71.43	0.894241	S6	water	Site_2	Water	Non-saline	1.98977	3.16004	1.26117	0.688583	0.379081	0.618626	0.054527	0.0390273	0.0196999	0.0607161	0.0357322	0.0187873	0.0234181	0.0380007	0.0229113	0.00696178	0.00406553	0.000235483
Ww138_Actinomycetota	d__Bacteria;p__Actinomycetota;c__Actinomycetes;o__Actinomycetales;f__Microbacteriaceae;g__Rhodoluna;s__	Actinomycetota	0.53	1221283	249784	representative	365_0	64.34	8.54	85.71	1.22037	S1	water	Site_1	Water	Non-saline	1.82645	1.00496	1.05227	0.598231	0.297663	0.457899	0.0257664	0.0184951	0.0178493	0.105108	0.0744487	0.0383572	0.0497302	0.0794388	0.0350055	0.00778815	0.00604375	0.00181066
Ww162_Actinomycetota	d__Bacteria;p__Actinomycetota;c__Actinomycetes;o__Actinomycetales;f__Microbacteriaceae;g__Rhodoluna;s__Rhodoluna sp024645175	Actinomycetota	0.54	1293471	31373	representative	364_1	82.85	2.78	100	0	S6	water	Site_2	Water	Non-saline	1.573	2.14261	1.37506	0.690501	0.380612	0.514651	0.0154541	0.00771944	0.00633219	0.0453646	0.0740159	0.00506918	0.00526618	0.00905056	0.00612993	0.000621052	0.000540829	0.000656389
Ww150_Actinomycetota	d__Bacteria;p__Actinomycetota;c__Actinomycetes;o__Actinomycetales;f__Microbacteriaceae;g__Rhodoluna;s__Rhodoluna sp024641065	Actinomycetota	0.52	1362199	243637	representative	355_1	93.51	0	0	0	S1	water	Site_1	Water	Non-saline	1.01945	0.777329	0.32521	0.230026	0.129374	0.157589	0.0289282	0.0240235	0.0266259	0.0519496	0.310887	0.00851427	0.00715511	0.0145227	0.00937842	0.00409729	0.00246716	0.000222512
Ww108_Actinomycetota	d__Bacteria;p__Actinomycetota;c__Actinomycetes;o__Actinomycetales;f__Microbacteriaceae;g__CAIOLM01;s__CAIOLM01 sp024644865	Actinomycetota	0.6	1789195	29856	representative	346_1	94.81	3.65	23.81	2.78093	S2	water	Site_1	Water	Non-saline	0.818624	0.778065	0.346971	0.235313	0.11633	0.192408	0.0172912	0.0144025	0.011546	0.00718992	0.0166973	0.00408479	0.00463187	0.00751988	0.00517237	0.00137403	0.000651444	0.000120375
Ww174_Actinomycetota	d__Bacteria;p__Actinomycetota;c__Actinomycetes;o__Nanopelagicales;f__Nanopelagicaceae;g__Planktophila;s__Planktophila sp024641555	Actinomycetota	0.48	1039735	25710	representative	338_1	66.95	0	0	0	S2	water	Site_1	Water	Non-saline	0.657182	0.541916	0.258562	0.134759	0.0748207	0.102916	0.0110167	0.00719515	0.00512972	0.00033592	0.00589278	0.000252687	0.000308999	0.000170758	9.68176e-05	6.27011e-05	0	0
Ww114_Actinomycetota	d__Bacteria;p__Actinomycetota;c__Actinomycetes;o__Actinomycetales;f__Microbacteriaceae;g__MWH-TA3;s__MWH-TA3 sp024639935	Actinomycetota	0.58	1322269	130125	representative	350_1	91.67	0.87	0	0.87	S2	water	Site_1	Water	Non-saline	0.604034	0.471019	0.217967	0.111551	0.0437115	0.104334	0.00553794	0.00591674	0.00373958	0.0025901	0.00374479	0.00127252	0.0023077	0.00339904	0.00252882	0.000476973	0.00061674	4.40222e-05
Ww189_Actinomycetota	d__Bacteria;p__Actinomycetota;c__Actinomycetes;o__S36-B12;f__UBA5976;g__JAFMIT01;s__JAFMIT01 sp024640585	Actinomycetota	0.45	1263537	16731	representative	343_1	71.36	0.27	100	0	S2	water	Site_1	Water	Non-saline	0.517723	0.369627	0.170312	0.0860283	0.0485927	0.0802836	0.00393836	0.00252971	0.00177943	0.00721471	0.00332842	0.00136421	0.00289811	0.00469882	0.00239586	0.000604549	0.000571865	0.00014775
Ww179_Actinomycetota	d__Bacteria;p__Actinomycetota;c__Actinomycetes;o__S36-B12;f__S36-B12;g__CAIKZY01;s__CAIKZY01 sp024639145	Actinomycetota	0.63	2604462	85413	representative	374_1	97.49	1.67	50	0.835	S2	water	Site_2	Water	Non-saline	0.467639	0.586717	0.290745	0.168887	0.0841373	0.156777	0.0177287	0.0172344	0.0102328	0.0103907	0.0723474	0.00118635	0.00096567	0.00115439	0.000751549	0.000157893	0.000165685	9.6024e-05
Ww156_Actinomycetota	d__Bacteria;p__Actinomycetota;c__Actinomycetes;o__Actinomycetales;f__Microbacteriaceae;g__Rhodoluna;s__Rhodoluna sp024642605	Actinomycetota	0.55	1261481	17749	representative	354_0	83.72	4.68	9.09	4.25459	S1	water	Site_1	Water	Non-saline	0.390668	0.309189	0.139545	0.0806554	0.0437542	0.0623741	0.00715319	0.00596657	0.00468364	0.00243623	0.00757165	0.000758056	0.000724853	0.00131752	0.000836134	0.000230152	0.000240441	9.54738e-05
Ww97_Actinomycetota	d__Bacteria;p__Actinomycetota;c__Actinomycetes;o__Actinomycetales;f__Microbacteriaceae;g__Aquiluna;s__Aquiluna sp002333405	Actinomycetota	0.53	1190574	9932	representative	367_1	81.04	12.57	75	3.1425	S3	water	Site_6	Water	Brackish	0.388302	0.303729	4.39265	7.37182	6.99732	7.98468	5.92934	5.82475	5.48986	0.00818912	0.0189122	0.015832	0.0279948	0.0460624	0.0353354	0.0314075	0.0271968	0.011904
Ww147_Actinomycetota	d__Bacteria;p__Actinomycetota;c__Actinomycetes;o__Actinomycetales;f__Microbacteriaceae;g__Rhodoluna;s__Rhodoluna sp024639375	Actinomycetota	0.52	1283779	92039	representative	356_1	93.29	2.24	12.5	1.96	S2	water	Site_2	Water	Non-saline	0.370224	0.555213	0.194309	0.0996714	0.0486786	0.0816406	0.00199686	0.00133383	0.000803261	0.0234541	0.00939592	0.00431202	0.00594396	0.0107788	0.00490926	0.00123933	0.000412846	0.000170897
Ww112_Actinomycetota	d__Bacteria;p__Actinomycetota;c__Actinomycetes;o__Actinomycetales;f__Microbacteriaceae;g__MWH-TA3;s__	Actinomycetota	0.53	713840	3746	representative	390_0	55.31	0.67	0	0.67	S1	water	Site_1	Water	Non-saline	0.203967	0.136147	0.0736027	0.0367364	0.017439	0.0307418	0.00185051	0.00101282	0.00110121	0.00342496	0.0164667	0.00123463	0.0019752	0.00349878	0.00192458	0.000611112	0.0004829	0.000125131
Ww103_Actinomycetota	d__Bacteria;p__Actinomycetota;c__Actinomycetes;o__Actinomycetales;f__Microbacteriaceae;g__Aquiluna;s__Aquiluna sp016780945	Actinomycetota	0.55	1261164	4090	representative	366_1	67.39	3.82	60	1.528	S3	water	Site_4	Water	Brackish	0.0208245	0.0201039	0.240008	0.365336	0.380096	0.366467	0.292044	0.283112	0.275446	0.0201898	0.030601	0.00865092	0.00946108	0.00746638	0.00661561	0.00142792	0.00100807	0.000837499
Ww45_Actinomycetota	d__Bacteria;p__Actinomycetota;c__Acidimicrobiia;o__Acidimicrobiales;f__Ilumatobacteraceae;g__UBA668;s__	Actinomycetota	0.7	3087942	3790	representative	523_0	67.03	6.18	57.14	2.64875	S2	sediment	Site_2	Sediment	Non-saline	0.0140401	0.0100345	0.00554659	0.00156216	0.000717487	0.00183932	2.34402e-05	1.97165e-05	4.37963e-05	0.840288	9.44479	0.031413	0.00222493	0.00249062	0.00123763	0.000147103	5.5161e-05	0.000214312
Ww183_Actinomycetota	d__Bacteria;p__Actinomycetota;c__Actinomycetes;o__S36-B12;f__S36-B12;g__UBA10649;s__UBA10649 sp024641635	Actinomycetota	0.7	3031962	86411	representative	375_1	93.57	0.54	0	0.54	S3	sediment	Site_3	Sediment	Brackish	0.000473139	0.00034015	0.133973	0.0726469	0.0657067	0.025543	0.00308757	0.00283888	0.00989951	0.235482	0.14528	4.53933	1.02567	0.42244	0.267389	0.0256114	0.00725989	0.0042829
Ww182_Actinomycetota	d__Bacteria;p__Actinomycetota;c__Actinomycetes;o__S36-B12;f__S36-B12;g__UBA10649;s__	Actinomycetota	0.7	2071788	6167	representative	376_0	65.55	2.16	80	0.432	S3	sediment	Site_3	Sediment	Brackish	0.000384676	0.000274066	0.033616	0.0210561	0.0208465	0.00678124	0.000707473	0.000528964	0.00254173	0.0689867	0.152926	1.12568	0.255337	0.151333	0.0806023	0.0131321	0.0036476	0.00200142
Ww165_Actinomycetota	d__Bacteria;p__Actinomycetota;c__Actinomycetes;o__JAHEKZ01;f__JAHEKZ01;g__JAHEKZ01;s__JAHEKZ01 sp024644435	Actinomycetota	0.67	2585572	43568	representative	344_1	96.05	2.21	40	1.326	S3	sediment	Site_3	Sediment	Brackish	6.16472e-05	2.68905e-05	0.0265902	0.014981	0.0146529	0.00562458	0.000580887	0.00034438	0.00217396	0.145229	0.0613577	2.2342	0.869037	0.185771	0.305766	0.0142983	0.00486181	0.00234661
Ww82_Actinomycetota	d__Bacteria;p__Actinomycetota;c__Acidimicrobiia;o__UBA5794;f__UBA5794;g__JAHEEL01;s__JAHEEL01 sp024640745	Actinomycetota	0.66	2349844	15239	representative	492_1	90.6	7.01	41.67	4.08893	S7	sediment	Site_7	Sediment	Brackish	1.04356e-05	0	0.00592276	0.0412459	0.0453571	0.0136582	0.00533403	0.0043528	0.0154134	0.00817698	0.00101996	0.109394	0.78006	0.546229	0.67901	1.71401	0.145348	0.0316861
Ww75_Actinomycetota	d__Bacteria;p__Actinomycetota;c__Acidimicrobiia;o__UBA5794;f__JAHEDJ01;g__JAHEDJ01;s__JAHEDJ01 sp024641325	Actinomycetota	0.62	3069674	42698	representative	438_1	95.73	2.66	20	2.128	S6	sediment	Site_4	Sediment	Brackish	7.98849e-06	0	0.00416416	0.057062	0.056306	0.0101087	0.00250534	0.00201313	0.00947225	0.0052207	0.000699715	0.0962157	3.18699	1.84228	3.12668	0.299257	0.036187	0.00958457
Ww50_Actinomycetota	d__Bacteria;p__Actinomycetota;c__Acidimicrobiia;o__Acidimicrobiales;f__SZUA-35;g__JABDIY01;s__	Actinomycetota	0.62	4001479	7826	representative	518_0	87.37	7.22	33.33	4.81357	S8	sediment	Site_8	Sediment	Marine	6.12825e-06	5.7918e-06	5.73e-05	0.000568454	0.00134268	0.000662549	0.00130541	0.000663764	0.00204264	0	0.000135587	0.000672911	0.00876502	0.0120691	0.0349513	0.644579	1.63698	0.343993
Ww177_Actinomycetota	d__Bacteria;p__Actinomycetota;c__Actinomycetes;o__S36-B12;f__CAIYMF01;g__WLRQ01;s__WLRQ01 sp024641605	Actinomycetota	0.73	2433646	15198	representative	377_0	90.55	0.54	100	0	S3	sediment	Site_3	Sediment	Brackish	5.03813e-06	1.42846e-05	0.0251458	0.00681665	0.00634994	0.00328803	0.000190846	0.000137595	0.000774523	0.0661432	0.0218276	1.05716	0.102158	0.0239327	0.0233215	0.00183014	0.000521525	0.000846512
Ww38_Actinomycetota	d__Bacteria;p__Actinomycetota;c__Acidimicrobiia;o__Acidimicrobiales;f__Ilumatobacteraceae;g__Ilumatobacter_A;s__Ilumatobacter_A sp024644465	Actinomycetota	0.7	3363325	25996	representative	517_0	81.2	4.7	50	2.35	S9	sediment	Site_9	Sediment	Marine	3.64551e-06	0	6.8172e-06	4.27554e-05	6.17569e-05	8.3429e-05	6.45629e-05	4.07298e-05	0.000756458	0.000103846	0.000221815	0.000107166	0.000205894	0.000607326	0.00101096	0.0196226	0.0413733	1.79634
Ww47_Actinomycetota	d__Bacteria;p__Actinomycetota;c__Acidimicrobiia;o__Acidimicrobiales;f__JAHEJN01;g__JAHEJN01;s__JAHEJN01 sp024638845	Actinomycetota	0.68	3412117	37062	representative	513_1	97.58	2.99	0	2.99	S8	sediment	Site_8	Sediment	Marine	3.59338e-06	6.79219e-06	0.000772767	0.00299222	0.00674076	0.00336033	0.0052432	0.00187578	0.0051303	0.00380244	0.00328633	0.00617391	0.0357875	0.0443761	0.10426	1.62334	6.01502	2.23485
Ww43_Actinomycetota	d__Bacteria;p__Actinomycetota;c__Acidimicrobiia;o__Acidimicrobiales;f__Ilumatobacteraceae;g__Ilumatobacter;s__Ilumatobacter sp024641005	Actinomycetota	0.66	3445238	32815	representative	509_1	86.84	1.28	0	1.28	S5	sediment	Site_3	Sediment	Brackish	3.55883e-06	6.7269e-06	0.0343304	0.0494643	0.0558996	0.0131324	0.00129382	0.0011332	0.00596175	0.0986281	0.00250979	1.67418	1.38187	0.9583	0.870304	0.0416472	0.0102497	0.004364
Ww195_Actinomycetota	d__Bacteria;p__Actinomycetota;c__Nitriliruptoria;o__Euzebyales;f__JAHELV01;g__JAHELV01;s__JAHELV01 sp024644015	Actinomycetota	0.7	4013821	61057	representative	566_1	97.36	1.71	0	1.71	S9	sediment	Site_9	Sediment	Marine	3.0547e-06	2.88699e-06	2.57057e-05	0.000104222	0.000486434	0.000303739	0.000958764	0.000115659	0.000633863	0.000104401	0.000720992	0.000268221	0.00167645	0.00156096	0.00888857	0.886283	1.77857	4.37955
Ww164_Actinomycetota	d__Bacteria;p__Actinomycetota;c__Actinomycetes;o__JAHEKZ01;f__JAHEKZ01;g__JAHEKZ01;s__JAHEKZ01 sp024644345	Actinomycetota	0.66	3314201	19638	representative	344_2	95.15	17.24	74	4.4824	S3	sediment	Site_3	Sediment	Brackish	0	0	0.00580787	0.00503708	0.00451658	0.00157069	0.0001911	0.000140075	0.000874787	0.0234763	0.00239088	0.595977	0.374139	0.0635261	0.128831	0.00652604	0.0015332	0.000758849
Ww92_Actinomycetota	d__Bacteria;p__Actinomycetota;c__Actinomycetes;o__Actinomycetales;f__Demequinaceae;g__Demequina;s__Demequina sp024642165	Actinomycetota	0.71	2216193	19647	representative	370_0	90.03	2.41	100	0	S3	sediment	Site_3	Sediment	Brackish	0	5.22873e-06	0.0259268	0.00473669	0.00598578	0.00285971	0.000264006	0.000230079	0.00121666	0.109783	0.00497271	1.99686	0.06821	0.0192125	0.0420928	0.00623777	0.00187321	0.00150388
Ww93_Actinomycetota	d__Bacteria;p__Actinomycetota;c__Actinomycetes;o__Actinomycetales;f__Demequinaceae;g__Demequina;s__Demequina sp024643505	Actinomycetota	0.66	1782631	15583	representative	371_0	92.68	1.06	100	0	S3	sediment	Site_3	Sediment	Brackish	0	6.50044e-06	0.0170359	0.00222935	0.00191089	0.00121041	7.78244e-05	4.26921e-05	0.000222855	0.0616291	0.0255691	0.870975	0.0186392	0.00474863	0.00876039	0.00118083	0.000168543	0.000291158
Ww44_Actinomycetota	d__Bacteria;p__Actinomycetota;c__Acidimicrobiia;o__Acidimicrobiales;f__Ilumatobacteraceae;g__Sva-07;s__Sva-07 sp024643255	Actinomycetota	0.68	3208272	81698	representative	516_0	87.18	1.28	0	1.28	S3	sediment	Site_3	Sediment	Brackish	0	3.61188e-06	0.0339324	0.0120978	0.0144633	0.0039267	0.000302694	0.000218236	0.00194697	0.102758	0.0170158	2.04851	0.333085	0.102334	0.137019	0.0104196	0.00297731	0.00183865
Ww94_Actinomycetota	d__Bacteria;p__Actinomycetota;c__Actinomycetes;o__Actinomycetales;f__JAHECE01;g__JAHECE01;s__JAHECE01 sp024641895	Actinomycetota	0.72	2674968	10632	representative	526_0	93.4	3.47	50	1.735	S3	sediment	Site_3	Sediment	Brackish	0	4.33197e-06	0.00522432	0.000855237	0.000792019	0.000238733	7.21573e-05	3.69857e-05	0.000208551	0.0340151	0.0332638	0.446199	0.0163659	0.00394829	0.00752871	0.00184553	0.000295115	0.000364595
Ww79_Actinomycetota	d__Bacteria;p__Actinomycetota;c__Acidimicrobiia;o__UBA5794;f__UBA4744;g__UBA4744;s__UBA4744 sp024641205	Actinomycetota	0.62	2271661	8205	representative	437_0	78.11	5.84	33.33	3.89353	S4	sediment	Site_4	Sediment	Brackish	0	0	0.00118091	0.0123554	0.0115269	0.00270895	0.000390322	0.000412069	0.00221763	0.00300466	0.000288699	0.0433621	0.581842	0.320845	0.433893	0.0341677	0.0050261	0.00125665
Ww62_Actinomycetota	d__Bacteria;p__Actinomycetota;c__Acidimicrobiia;o__UBA5794;f__JAENVV01;g__JAENVV01;s__JAENVV01 sp024641305	Actinomycetota	0.6	3415932	59450	representative	445_1	98.29	3.42	40	2.052	S3	sediment	Site_4	Sediment	Brackish	0	0	0.0111288	0.0187791	0.0235683	0.00411004	0.000429088	0.000329732	0.00279117	0.0663678	0.000628788	1.06555	1.88319	0.597997	0.929784	0.006619	0.0016505	0.00151098
Ww72_Actinomycetota	d__Bacteria;p__Actinomycetota;c__Acidimicrobiia;o__UBA5794;f__JAHEDJ01;g__JAHEDJ01;s__JAHEDJ01 sp024641245	Actinomycetota	0.63	2631734	75951	representative	439_0	85.04	1.71	0	1.71	S4	sediment	Site_6	Sediment	Brackish	0	0	0.00122408	0.0118223	0.0108442	0.0021214	0.000309415	0.000338339	0.00227715	0.00658366	0	0.0480269	1.85047	0.375993	1.86255	0.0325377	0.0059254	0.000952293
Ww87_Actinomycetota	d__Bacteria;p__Actinomycetota;c__Acidimicrobiia;o__UBA5794;f__ZC4RG35;g__JAHEDH01;s__JAHEDH01 sp024641285	Actinomycetota	0.66	3549946	19790	representative	480_1	90.94	2.14	0	2.14	S4	sediment	Site_6	Sediment	Brackish	0	0	0.00119165	0.00585889	0.00674039	0.00177438	0.000322835	0.000276552	0.00121909	0.00473286	0.000184743	0.0905633	0.991793	0.238217	1.27215	0.0372557	0.01192	0.00428746
Ww70_Actinomycetota	d__Bacteria;p__Actinomycetota;c__Acidimicrobiia;o__UBA5794;f__JAENVV01;g__JAHEFX01;s__JAHEFX01 sp024639975	Actinomycetota	0.68	2287672	17081	representative	446_1	97.36	2.14	0	2.14	S7	sediment	Site_7	Sediment	Brackish	0	2.02614e-05	0.0144576	0.0662703	0.107913	0.0379179	0.016292	0.0133068	0.0306227	0.00535457	0.000731087	0.128271	0.674749	0.867997	1.21477	1.51549	0.181772	0.118269
Ww54_Actinomycetota	d__Bacteria;p__Actinomycetota;c__Acidimicrobiia;o__Acidimicrobiales;f__SZUA-35;g__JAHELU01;s__JAHELU01 sp024638815	Actinomycetota	0.66	4595618	34477	representative	340_2	92.14	2.14	0	2.14	S8	sediment	Site_8	Sediment	Marine	0	0	6.2365e-05	0.000210501	0.00056647	0.000221072	0.000956826	0.000268275	0.000399119	0	0	0.000171318	0.00196112	0.00196018	0.0183161	0.571555	1.60848	0.380424
Ww196_Actinomycetota	d__Bacteria;p__Actinomycetota;c__Thermoleophilia;o__Miltoncostaeales;f__Miltoncostaeaceae;g__CAMYIK01;s__	Actinomycetota	0.69	1356955	6734	representative	421_0	56.09	1.72	66.67	0.573276	S8	sediment	Site_8	Sediment	Marine	0	0	0.000321043	0.00129094	0.00188786	0.000976884	0.000969037	0.000330899	0.00105894	0	0	0.00345811	0.0197347	0.0156488	0.0432349	0.194195	0.774328	0.131113
Ww86_Actinomycetota	d__Bacteria;p__Actinomycetota;c__Acidimicrobiia;o__UBA5794;f__ZC4RG35;g__JAHEDH01;s__JAHEDH01 sp024639335	Actinomycetota	0.65	3260793	16572	representative	481_0	88.89	2.56	25	1.92	S8	sediment	Site_8	Sediment	Marine	0	0	0.000319936	0.00123078	0.00209357	0.00166467	0.00407142	0.00141902	0.00604235	0.000268129	0.000623965	0.00210721	0.0120758	0.0234536	0.0323891	1.07562	3.58126	2.34671
Ww36_Actinomycetota	d__Bacteria;p__Actinomycetota;c__Acidimicrobiia;o__Acidimicrobiales;f__Ilumatobacteraceae;g__;s__	Actinomycetota	0.7	2285910	69296	representative	515_0	53.85	0.43	0	0.43	S8	sediment	Site_8	Sediment	Marine	0	0	0.000295895	0.00179	0.00389507	0.00167619	0.00154628	0.00103873	0.00200044	0	0.00047469	0.00162026	0.0168136	0.0293405	0.0463192	0.492274	1.68286	0.139226
Ww51_Actinomycetota	d__Bacteria;p__Actinomycetota;c__Acidimicrobiia;o__Acidimicrobiales;f__SZUA-35;g__JABDIY01;s__JABDIY01 sp024638805	Actinomycetota	0.65	2820555	17672	representative	519_0	78.63	2.21	0	2.21	S8	sediment	Site_8	Sediment	Marine	0	0	1.62581e-05	0.00012514	0.000309292	0.000277868	0.000925982	0.000215856	0.000860071	0	0.000116258	0.000268266	0.00135672	0.00186874	0.00536185	0.213799	1.56773	0.796299
Ww55_Actinomycetota	d__Bacteria;p__Actinomycetota;c__Acidimicrobiia;o__Acidimicrobiales;f__SZUA-35;g__JAHELU01;s__JAHELU01 sp024644005	Actinomycetota	0.69	4480083	20327	representative	341_0	85.33	2.14	0	2.14	S9	sediment	Site_9	Sediment	Marine	0	0	5.11786e-06	0	1.85451e-05	3.67156e-05	0.000115787	1.69872e-05	0.000399979	0	0.000242205	4.95931e-06	3.1692e-05	8.46854e-05	0.000322892	0.0549103	0.207401	1.06701
Ww84_Actinomycetota	d__Bacteria;p__Actinomycetota;c__Acidimicrobiia;o__UBA5794;f__UBA5794;g__JAHEJX01;s__JAHEJX01 sp024638645	Actinomycetota	0.62	5093322	27506	representative	412_0	97.44	4.7	16.67	3.91651	S9	sediment	Site_9	Sediment	Marine	0	0	1.80067e-05	0.000110366	0.000179434	6.64898e-05	0.000264091	9.71228e-05	0.000784959	0	0.000319565	8.13855e-05	0.00097359	0.00182221	0.00291936	0.050168	0.221049	1.26853
Ww89_Actinomycetota	d__Bacteria;p__Actinomycetota;c__Acidimicrobiia;o__UBA5794;f__ZC4RG35;g__Ww567;s__Ww567 sp024638655	Actinomycetota	0.62	2857411	81478	representative	442_0	93.16	1.71	0	1.71	S9	sediment	Site_9	Sediment	Marine	0	0	0	5.03254e-05	0.000130844	6.77244e-05	0.00017943	0.000135833	0.00146722	0.000183748	0.000609267	5.74314e-05	0.000447785	0.00130213	0.00217078	0.0739654	0.165691	4.61521
Ww49_Actinomycetota	d__Bacteria;p__Actinomycetota;c__Acidimicrobiia;o__Acidimicrobiales;f__Poriferisodaliceae;g__JABABU01;s__	Actinomycetota	0.68	2478700	24673	representative	520_0	50.43	0.85	100	0	S9	sediment	Site_9	Sediment	Marine	0	0	9.25019e-06	0	3.35189e-05	3.12287e-05	8.76048e-05	4.60549e-05	0.000480819	0	0.000866542	1.45818e-05	0.000174824	0.000407113	0.000324233	0.00637764	0.0319766	1.08946
Ww76_Actinomycetota	d__Bacteria;p__Actinomycetota;c__Acidimicrobiia;o__UBA5794;f__SHLN01;g__JABDOU01;s__JABDOU01 sp024638625	Actinomycetota	0.61	2837445	17883	representative	549_0	90.88	3.85	40	2.31	S9	sediment	Site_9	Sediment	Marine	0	0	8.08067e-06	3.22506e-05	3.41612e-05	2.38703e-05	9.56608e-05	5.63249e-05	0.000661321	0	0	3.82545e-05	0.000233486	0.000521011	0.00078869	0.0163287	0.0656291	1.80637
Ww133_Actinomycetota	d__Bacteria;p__Actinomycetota;c__Actinomycetes;o__Actinomycetales;f__Microbacteriaceae;g__Pontimonas;s__Pontimonas sp024639925	Actinomycetota	0.6	1018979	24265	representative	345_1	78.49	0.17	100	0	S6	water	Site_6	Water	Brackish	0	4.54882e-05	0.425738	0.799507	0.736949	0.886652	0.612495	0.635472	0.582449	0.000515265	0.000820668	0.00310037	0.00509056	0.00948519	0.00758516	0.00353769	0.00407646	0.00440114
Ww199_Armatimonadota	d__Bacteria;p__Armatimonadota;c__CAIYQO01;o__WVXJ01;f__DTIZ01;g__;s__	Armatimonadota	0.65	2093217	4411	representative	163_0	57.04	5.12	37.5	3.2	S3	sediment	Site_3	Sediment	Brackish	0	0	0.000301227	0.00151136	0.0010386	0.000406777	5.76322e-05	7.63508e-05	0.000682432	0.00625238	0.00156086	0.345709	0.0242591	0.0215867	0.0295583	0.00374688	0.00203133	0.000385379
Ww273_Bacteroidota	d__Bacteria;p__Bacteroidota;c__Bacteroidia;o__Cytophagales;f__Spirosomataceae;g__Aquirufa;s__	Bacteroidota	0.43	2137627	9198	representative	158_0	70.03	18.82	86.32	2.57458	S3	water	Site_1	Water	Non-saline	5.64211	4.5737	2.90557	1.25039	0.624167	0.784842	0.152755	0.111107	0.105916	0.0453722	0.0544609	0.00197985	0.000951405	0.000830386	0.00147468	0.000325356	0.000761372	8.32798e-05
Ww312_Bacteroidota	d__Bacteria;p__Bacteroidota;c__Bacteroidia;o__Flavobacteriales;f__Flavobacteriaceae;g__Flavobacterium;s__Flavobacterium sp024642105	Bacteroidota	0.35	2909291	241758	representative	115_1	97.69	0.58	0	0.58	S1	water	Site_1	Water	Non-saline	4.57268	2.56235	2.2412	0.739056	0.544695	0.602518	0.185898	0.140194	0.137017	0.0428083	0.095017	0.00230593	0.00247317	0.00330333	0.00276604	0.000630014	0.000668294	8.27957e-05
Ww291_Bacteroidota	d__Bacteria;p__Bacteroidota;c__Bacteroidia;o__Flavobacteriales;f__Crocinitomicaceae;g__UBA952;s__UBA952 sp024643365	Bacteroidota	0.39	2583250	186259	representative	125_1	99.46	1.62	100	0	S1	water	Site_1	Water	Non-saline	4.40104	2.4117	1.96914	0.547783	0.263838	0.326781	0.0290541	0.0178031	0.0216479	0.0160836	0.0146047	0.00162408	0.00179532	0.00170054	0.00252687	0.000415801	0.000563571	3.83067e-05
Ww298_Bacteroidota	d__Bacteria;p__Bacteroidota;c__Bacteroidia;o__Flavobacteriales;f__Crocinitomicaceae;g__UBA952;s__UBA952 sp024643725	Bacteroidota	0.4	2710314	293846	representative	126_1	98.11	0	0	0	S1	water	Site_1	Water	Non-saline	3.6671	2.71003	2.07768	0.634862	0.21147	0.387409	0.021405	0.0139246	0.0100982	0.0159475	0.021172	0.00194666	0.00145518	0.00118589	0.00199346	0.000564883	0.000399426	4.4437e-05
Ww287_Bacteroidota	d__Bacteria;p__Bacteroidota;c__Bacteroidia;o__Flavobacteriales;f__Crocinitomicaceae;g__M0103;s__M0103 sp024639405	Bacteroidota	0.34	2508978	11838	representative	120_1	94.49	1.28	60	0.512	S5	water	Site_2	Water	Non-saline	3.2413	3.44727	2.01403	0.441763	0.338739	0.376662	0.0775081	0.0533948	0.0445505	0.0551572	0.00707752	0.00200086	0.00272291	0.0020501	0.00359743	0.00126492	0.0011359	0.000596853
Ww276_Bacteroidota	d__Bacteria;p__Bacteroidota;c__Bacteroidia;o__Cytophagales;f__Spirosomataceae;g__Aquirufa;s__Aquirufa sp024642485	Bacteroidota	0.41	2617623	19395	representative	111_1	87.26	6.85	93.94	0.41511	S3	water	Site_1	Water	Non-saline	2.84919	1.38326	1.99492	0.403476	0.216308	0.297824	0.0573199	0.0391188	0.0330949	0.0133932	0.0800106	0.001652	0.000700759	0.000489614	0.000718914	0.000254402	0.000151159	7.13194e-05
Ww295_Bacteroidota	d__Bacteria;p__Bacteroidota;c__Bacteroidia;o__Flavobacteriales;f__Crocinitomicaceae;g__UBA952;s__UBA952 sp024643545	Bacteroidota	0.39	2658927	130244	representative	127_1	93.09	0.65	0	0.65	S3	water	Site_1	Water	Non-saline	2.21479	1.68242	1.2898	0.476655	0.200715	0.334602	0.022295	0.0156277	0.0112598	0.0152453	0.0217466	0.00167051	0.00139267	0.00127929	0.00186989	0.000274968	0.000198315	0
Ww297_Bacteroidota	d__Bacteria;p__Bacteroidota;c__Bacteroidia;o__Flavobacteriales;f__Crocinitomicaceae;g__UBA952;s__UBA952 sp024643555	Bacteroidota	0.4	2336927	37785	representative	128_1	90.77	5.42	81.82	0.985356	S3	water	Site_1	Water	Non-saline	1.49153	1.12628	0.874188	0.258577	0.10136	0.166059	0.0129726	0.00909241	0.00662624	0.00606863	0.0348063	0.00107834	0.0010006	0.00106038	0.00132028	0.000319329	0.000113806	2.66286e-05
Ww227_Bacteroidota	d__Bacteria;p__Bacteroidota;c__Bacteroidia;o__Chitinophagales;f__Chitinophagaceae;g__CAIWHF01;s__CAIWHF01 sp024640225	Bacteroidota	0.36	2027591	44268	representative	78_1	97.54	0.74	50	0.37	S3	water	Site_1	Water	Non-saline	1.373	1.21585	0.733056	0.210283	0.115171	0.145649	0.0156716	0.00829133	0.00900868	0.0109265	0.0998922	0.000762157	0.000568887	0.000477314	0.000595125	7.73889e-05	6.35074e-05	9.00909e-05
Ww460_Bacteroidota	d__Bacteria;p__Bacteroidota;c__Bacteroidia;o__Sphingobacteriales;f__Sphingobacteriaceae;g__CAIKLP01;s__CAIKLP01 sp024645045	Bacteroidota	0.34	1860015	53453	representative	87_1	89.84	0.71	100	0	S2	water	Site_1	Water	Non-saline	1.17638	0.958036	0.433726	0.154616	0.112028	0.129884	0.0246784	0.0138623	0.00761631	0.00255364	0.00330572	0.000388431	0.000181831	0.000104223	0.000266808	5.01274e-05	0.000105895	0
Ww242_Bacteroidota	d__Bacteria;p__Bacteroidota;c__Bacteroidia;o__Chitinophagales;f__Chitinophagaceae;g__Sediminibacterium;s__Sediminibacterium sp024640255	Bacteroidota	0.34	2148560	83877	representative	76_1	93.72	0.25	0	0.25	S2	water	Site_2	Water	Non-saline	1.17045	1.19446	0.533679	0.152025	0.13707	0.150828	0.0301232	0.0162016	0.0151697	0.00188558	0.00716001	0.000256892	5.59096e-05	8.29787e-05	0.000137194	2.89303e-05	1.5427e-05	0
Ww453_Bacteroidota	d__Bacteria;p__Bacteroidota;c__Bacteroidia;o__NS11-12g;f__UBA955;g__UBA955;s__UBA955 sp024643755	Bacteroidota	0.46	2386954	20940	representative	53_1	91.99	0.82	100	0	S3	water	Site_3	Water	Brackish	0.594468	0.675134	0.730622	0.311353	0.108367	0.196682	0.0162309	0.00943111	0.010634	0.00322104	0.00396787	0.000686365	0.000320036	0.000123864	0.000505767	2.60409e-05	5.74741e-05	4.2966e-05
Ww207_Bacteroidota	d__Bacteria;p__Bacteroidota;c__Bacteroidia;o__Bacteroidales;f__Bacteroidaceae;g__Prevotella;s__	Bacteroidota	0.53	1725372	4983	representative	419_0	68.66	1.41	33.33	0.940047	S1	water	Site_1	Water	Non-saline	0.236967	0.00256557	0.00112956	0.000424299	0.000304975	0.000555188	0.000104879	3.9698e-05	0.000112676	0.00405655	0.000917065	4.03387e-05	5.78109e-05	1.19725e-05	0	0	0	0
Ww445_Bacteroidota	d__Bacteria;p__Bacteroidota;c__Bacteroidia;o__Flavobacteriales;f__Schleiferiaceae;g__UBA10364;s__UBA10364 sp030829675	Bacteroidota	0.47	1927298	13471	representative	146_0	66.54	8.75	70.37	2.59262	S8	water	Site_9	Water	Marine	0.0199441	0.0199134	0.261971	0.412986	0.393295	0.443021	0.585758	0.560214	0.728257	0.000543665	0	0.000740721	0.00129551	0.00158764	0.00120588	0.00153909	0.00215163	0.0016953
Ww215_Bacteroidota	d__Bacteria;p__Bacteroidota;c__Bacteroidia;o__Bacteroidales;f__Prolixibacteraceae;g__Draconibacterium;s__	Bacteroidota	0.39	2240510	3408	representative	30_0	56.95	6.02	18.75	4.89125	S1	sediment	Site_1	Sediment	Non-saline	0.0184421	0.00605122	0.00435439	0.00152286	0.0053275	0.000742796	2.42295e-05	3.05706e-05	0.000705475	8.11435	5.5012	0.10112	0.0258354	0.010571	0.00236693	8.23779e-05	4.60111e-05	9.72108e-05
Ww243_Bacteroidota	d__Bacteria;p__Bacteroidota;c__Bacteroidia;o__Chitinophagales;f__Chitinophagaceae;g__SXYR01;s__SXYR01 sp024640385	Bacteroidota	0.46	3930882	9151	representative	32_0	86.86	3.56	18.18	2.91279	S2	sediment	Site_2	Sediment	Non-saline	0.0110324	0.00392956	0.00260147	0.00142005	0.00112726	0.000487375	3.52929e-05	3.48491e-05	0.000197827	4.7212	8.86826	0.0316582	0.0276784	0.0100804	0.00742798	0.000779695	0.000324254	0.000261169
Ww244_Bacteroidota	d__Bacteria;p__Bacteroidota;c__Bacteroidia;o__Chitinophagales;f__Chitinophagaceae;g__SXYR01;s__SXYR01 sp024640465	Bacteroidota	0.42	3953504	14938	representative	31_0	89.21	2.71	66.67	0.903243	S2	sediment	Site_2	Sediment	Non-saline	0.00980013	0.00232138	0.00214003	0.000846496	0.00141852	0.000261872	6.10277e-06	9.62491e-06	0.000209523	4.66659	14.3446	0.052687	0.0225159	0.00924695	0.00665945	0.00111885	0.000222557	0.000337062
Ww229_Bacteroidota	d__Bacteria;p__Bacteroidota;c__Bacteroidia;o__Chitinophagales;f__Chitinophagaceae;g__Ferruginibacter;s__	Bacteroidota	0.38	4662149	5055	representative	11_0	70.69	4.96	53.85	2.28904	S2	sediment	Site_2	Sediment	Non-saline	0.00748735	0.00339025	0.00176556	0.000482291	0.000329685	0.000371496	9.05651e-06	9.79431e-06	2.90082e-05	1.94872	8.89669	0.00838925	0.00314843	0.00164707	0.000793408	0.000117673	9.1161e-05	0.000210305
Ww457_Bacteroidota	d__Bacteria;p__Bacteroidota;c__Bacteroidia;o__NS11-12g;f__UBA955;g__VMCP01;s__	Bacteroidota	0.41	1821551	7810	representative	161_1	80.89	8.2	41.18	4.82324	S7	water	Site_9	Water	Marine	0.00566758	0.0045994	0.0854554	0.123081	0.144291	0.146421	0.123209	0.111318	0.153789	0.000191742	0.00029785	7.93533e-05	0.000146427	0.00016013	0.000368272	0.000261545	0.000275077	0.000162975
Ww280_Bacteroidota	d__Bacteria;p__Bacteroidota;c__Bacteroidia;o__Flavobacteriales;f__CAJJDF01;g__CAJJDF01;s__CAJJDF01 sp024639505	Bacteroidota	0.35	2151105	30352	representative	152_1	95.61	1.08	100	0	S7	water	Site_5	Water	Brackish	0.00273024	0.00280121	0.147312	0.153468	0.25366	0.207851	0.170795	0.168493	0.181636	0.000812895	0	0.00023151	0.000762744	0.000839194	0.000857766	0.00063253	0.000479214	7.21281e-05
Ww407_Bacteroidota	d__Bacteria;p__Bacteroidota;c__Bacteroidia;o__Flavobacteriales;f__Flavobacteriaceae;g__Yeosuana;s__Yeosuana sp024641135	Bacteroidota	0.32	2878442	29133	representative	105_1	93.12	1.95	27.27	1.41824	S4	sediment	Site_3	Sediment	Brackish	0.000898777	0.000704506	0.070802	0.0793646	0.215441	0.0302701	0.00792525	0.00916653	0.0306188	0.338688	0.0105938	4.13784	2.98762	3.30232	2.91545	0.69156	0.12139	0.0747158
Ww379_Bacteroidota	d__Bacteria;p__Bacteroidota;c__Bacteroidia;o__Flavobacteriales;f__Flavobacteriaceae;g__Polaribacter;s__Polaribacter sp024640565	Bacteroidota	0.35	2266591	422791	representative	88_1	97.76	0	0	0	S5	water	Site_9	Water	Marine	0.000881741	0.000623721	0.554939	1.00416	1.73451	1.39605	2.85093	3.00563	3.88117	0.00377665	0.00409875	0.00139836	0.00318385	0.00345095	0.00409066	0.00551493	0.00669658	0.000339697
Ww289_Bacteroidota	d__Bacteria;p__Bacteroidota;c__Bacteroidia;o__Flavobacteriales;f__Crocinitomicaceae;g__UBA2040;s__UBA2040 sp024643585	Bacteroidota	0.37	2515443	8410	representative	52_0	88.2	3.51	57.14	1.50439	S3	sediment	Site_3	Sediment	Brackish	0.000628785	0.000506736	0.0155503	0.00359113	0.00445345	0.00120782	0.000107906	0.000145223	0.00065189	0.0349821	0.00283938	0.347253	0.0754007	0.0532322	0.0392938	0.00132153	0.000715868	0.000762898
Ww362_Bacteroidota	d__Bacteria;p__Bacteroidota;c__Bacteroidia;o__Flavobacteriales;f__Flavobacteriaceae;g__Marisimplicoccus;s__Marisimplicoccus sp004214015	Bacteroidota	0.3	939583	7072	representative	170_1	57.79	4.41	0	4.41	S8	water	Site_9	Water	Marine	0.00045673	0.000197328	0.062459	0.0761895	0.167213	0.119261	0.2724	0.284278	0.368055	0.000743453	0	0.000156702	0.000409629	0.000591568	0.000815507	0.00159273	0.00223851	0.0107567
Ww307_Bacteroidota	d__Bacteria;p__Bacteroidota;c__Bacteroidia;o__Flavobacteriales;f__Flavobacteriaceae;g__Eudoraea;s__	Bacteroidota	0.37	6070447	12917	representative	24_0	88.62	58.46	94	3.5076	S8	sediment	Site_8	Sediment	Marine	0.000349424	0.000162257	0.000883833	0.00359636	0.00756865	0.00214383	0.0036079	0.00265154	0.00752178	0.000605066	0.00182282	0.00663212	0.05709	0.119013	0.158074	2.36327	3.86188	0.676611
Ww317_Bacteroidota	d__Bacteria;p__Bacteroidota;c__Bacteroidia;o__Flavobacteriales;f__Flavobacteriaceae;g__Flavobacterium;s__Flavobacterium sp024642295	Bacteroidota	0.33	2241393	6014	representative	116_0	77.2	1.61	55.56	0.715484	S3	sediment	Site_3	Sediment	Brackish	0.000164108	9.82289e-05	0.00833709	0.000834036	0.00115528	0.000617314	7.5351e-05	4.07448e-05	0.000188555	0.00885009	0.0155871	0.418215	0.0127604	0.0120901	0.00867468	0.00153334	0.000353312	0.000401361
Ww216_Bacteroidota	d__Bacteria;p__Bacteroidota;c__Bacteroidia;o__Bacteroidales;f__Prolixibacteraceae;g__Draconibacterium;s__	Bacteroidota	0.45	2578011	5031	representative	35_0	66.29	1.34	33.33	0.893378	S3	sediment	Site_3	Sediment	Brackish	0.000114144	8.0908e-05	0.00971654	0.00246444	0.00857794	0.000840719	8.423e-05	6.78972e-05	0.00123607	0.0529346	0.0216204	0.28115	0.0227068	0.0182708	0.00506767	0.000533066	9.44655e-05	8.21455e-05
Ww370_Bacteroidota	d__Bacteria;p__Bacteroidota;c__Bacteroidia;o__Flavobacteriales;f__Flavobacteriaceae;g__MS024-2A;s__MS024-2A sp002384715	Bacteroidota	0.38	2126921	451828	representative	118_1	99.63	0	0	0	S9	water	Site_5	Water	Brackish	8.64702e-05	8.17229e-05	1.20813	1.58747	2.30255	1.87197	1.6851	1.63111	1.73794	0.00106899	0.000504931	0.00132048	0.00167632	0.00164323	0.0015058	0.00309138	0.00396751	0.000545271
Ww419_Bacteroidota	d__Bacteria;p__Bacteroidota;c__Bacteroidia;o__Flavobacteriales;f__Schleiferiaceae;g__TMED14;s__TMED14 sp024639785	Bacteroidota	0.51	1816599	182451	representative	162_1	98.66	0.54	0	0.54	S6	water	Site_6	Water	Brackish	6.74944e-05	7.01677e-05	1.22581	1.64115	1.45237	1.93491	1.30657	1.42159	1.62233	0.000192265	0.000361019	0.000645065	0.00109968	0.00124222	0.00150671	0.00180388	0.00291758	0.000720852
Ww269_Bacteroidota	d__Bacteria;p__Bacteroidota;c__Bacteroidia;o__Cytophagales;f__Cyclobacteriaceae;g__JAGTVG01;s__JAGTVG01 sp024644875	Bacteroidota	0.39	5047059	33401	representative	84_0	96.31	3.97	15.79	3.34314	S7	sediment	Site_7	Sediment	Brackish	6.55922e-05	5.28072e-05	0.000218061	0.00153079	0.0029686	0.000647987	0.000816266	0.000838388	0.00312842	0.000450493	0	0.0016941	0.0317664	0.068847	0.0856721	1.74211	0.284207	0.0325377
Ww319_Bacteroidota	d__Bacteria;p__Bacteroidota;c__Bacteroidia;o__Flavobacteriales;f__Flavobacteriaceae;g__GCA-002733185;s__GCA-002733185 sp024644805	Bacteroidota	0.39	2255196	15514	representative	140_0	90.62	1.35	20	1.08	S7	sediment	Site_7	Sediment	Brackish	6.52415e-05	6.16596e-05	0.00225706	0.0124108	0.0241983	0.00668453	0.00882363	0.00760301	0.0241148	0.00111707	0.000581614	0.0155016	0.200328	0.448209	0.505261	1.51426	0.535195	0.143884
Ww327_Bacteroidota	d__Bacteria;p__Bacteroidota;c__Bacteroidia;o__Flavobacteriales;f__Flavobacteriaceae;g__JAHENB01;s__JAHENB01 sp024643345	Bacteroidota	0.44	3738650	107777	representative	132_1	98.9	0.66	33.33	0.440022	S3	sediment	Site_3	Sediment	Brackish	5.57521e-05	2.16964e-05	0.0558485	0.0602857	0.0800429	0.0150858	0.00220064	0.00192568	0.00972618	0.207875	0.0364099	2.48323	1.70572	1.82691	1.6545	0.114673	0.0320181	0.0179341
Ww351_Bacteroidota	d__Bacteria;p__Bacteroidota;c__Bacteroidia;o__Flavobacteriales;f__Flavobacteriaceae;g__MAG-120531;s__MAG-120531 sp024643325	Bacteroidota	0.38	1957645	157268	representative	82_1	92.71	2.87	83.33	0.478429	S3	water	Site_5	Water	Brackish	5.01052e-05	0.000195337	2.90223	3.66535	4.99487	4.09388	3.43336	3.94475	4.10717	0.00150092	0	0.00405353	0.00723842	0.00949735	0.00847872	0.00800197	0.00999378	0.00136785
Ww277_Bacteroidota	d__Bacteria;p__Bacteroidota;c__Bacteroidia;o__Cytophagales;f__Spirosomataceae;g__JAHEBN01;s__JAHEBN01 sp024645245	Bacteroidota	0.38	4405892	22985	representative	135_0	92.46	1.99	30	1.393	S3	sediment	Site_3	Sediment	Brackish	5.00917e-05	2.63009e-05	0.00371829	0.000382757	0.00038029	0.000136159	2.73807e-06	6.90931e-06	5.75538e-05	0.0194398	0.000718256	0.438447	0.0107686	0.00578651	0.00417962	0.000464159	0.000121772	7.78068e-05
Ww270_Bacteroidota	d__Bacteria;p__Bacteroidota;c__Bacteroidia;o__Cytophagales;f__Cyclobacteriaceae;g__JAHEKQ01;s__JAHEKQ01 sp024638265	Bacteroidota	0.45	3656441	36595	representative	104_0	97.47	2.29	11.11	2.03558	S9	sediment	Site_9	Sediment	Marine	4.69457e-05	3.16917e-05	2.19475e-05	6.07795e-05	6.05933e-05	3.96936e-05	9.73291e-05	3.53834e-05	0.000781349	0.000401793	0.000204033	8.40804e-05	0.000228018	0.00047984	0.000511611	0.00988903	0.0496757	1.41779
Ww303_Bacteroidota	d__Bacteria;p__Bacteroidota;c__Bacteroidia;o__Flavobacteriales;f__Flavobacteriaceae;g__Arcticimaribacter;s__Arcticimaribacter forsetii	Bacteroidota	0.34	1920825	56649	representative	119_1	100	4.81	18.18	3.93554	S9	water	Site_9	Water	Marine	3.1916e-05	2.4131e-05	0.0321398	0.0477767	0.0680313	0.0539901	0.177919	0.176149	0.469169	0	0.000435356	0.000301216	0.000477099	0.000341373	0.000611532	0.00143547	0.00195646	0.013617
Ww201_Bacteroidota	d__Bacteria;p__Bacteroidota;c__Bacteroidia;o__AKYH767-A;f__OLB10;g__JAHEKC01;s__JAHEKC01 sp024638565	Bacteroidota	0.55	3018718	28178	representative	453_0	99.05	1.19	0	1.19	S9	sediment	Site_9	Sediment	Marine	2.84317e-05	1.53547e-05	2.27863e-05	4.33056e-05	6.88068e-05	8.97477e-05	0.000151859	8.31956e-05	0.00100241	0.000624734	0.00100357	0.000100995	0.000274638	0.000972114	0.000973671	0.0111924	0.0445283	1.04909
Ww426_Bacteroidota	d__Bacteria;p__Bacteroidota;c__Bacteroidia;o__Flavobacteriales;f__Schleiferiaceae;g__UBA10364;s__	Bacteroidota	0.49	998152	24763	representative	149_1	60.57	0	0	0	S6	water	Site_9	Water	Marine	2.45675e-05	0.00017414	1.33067	2.0018	1.82822	2.40982	2.23753	2.17191	2.87556	0.000699829	0	0.00144126	0.00292442	0.00345103	0.00506881	0.00289146	0.00631519	0.00421606
Ww465_Bacteroidota	d__Bacteria;p__Bacteroidota;c__Kapaibacteriia;o__Kapaibacteriales;f__Kapaibacteriaceae;g__OLB6;s__	Bacteroidota	0.55	1506812	3513	representative	86_0	63.85	0	0	0	S3	sediment	Site_3	Sediment	Brackish	2.44112e-05	0	0.0153611	0.00800773	0.00703016	0.00257498	0.000208158	0.000202027	0.000953623	0.0206495	0.000554975	0.255547	0.0718599	0.0626742	0.0372385	0.00311392	0.00107173	0.00148728
Ww224_Bacteroidota	d__Bacteria;p__Bacteroidota;c__Bacteroidia;o__Bacteroidales;f__VadinHA17;g__SR-FBR-E99;s__	Bacteroidota	0.46	2152223	4400	representative	399_0	64.34	2.86	25	2.145	S3	sediment	Site_3	Sediment	Brackish	2.27876e-05	5.38414e-06	0.000463422	0.000370518	0.00112594	1.79829e-05	1.4013e-05	0	0.000298479	0.00341218	0.00495719	0.298754	0.00722859	0.00388249	0.00128315	8.57572e-05	3.29411e-05	0
Ww473_Bacteroidota	d__Bacteria;p__Bacteroidota;c__Rhodothermia;o__Rhodothermales;f__Rubricoccaceae;g__JAHEJB01;s__JAHEJB01 sp024639085	Bacteroidota	0.56	3270399	4431	representative	320_1	72	4.44	18.75	3.6075	S5	sediment	Site_5	Sediment	Brackish	1.87455e-05	0	0.00446595	0.0167087	0.0243885	0.00595567	0.00368874	0.00307405	0.00832486	0.0266036	0.00745869	0.0660815	0.233565	0.524859	0.420385	0.443174	0.460575	0.182302
Ww393_Bacteroidota	d__Bacteria;p__Bacteroidota;c__Bacteroidia;o__Flavobacteriales;f__Flavobacteriaceae;g__UBA3478;s__UBA3478 sp024638165	Bacteroidota	0.41	1631549	821134	representative	154_1	98.53	0	0	0	S3	water	Site_9	Water	Marine	1.50299e-05	0.00012074	1.22573	1.63326	2.33366	2.03199	2.36157	2.52467	2.72571	0.0014999	0.000401966	0.00165678	0.00377653	0.00464033	0.00385518	0.00374715	0.00788747	0.0071398
Ww415_Bacteroidota	d__Bacteria;p__Bacteroidota;c__Bacteroidia;o__Flavobacteriales;f__Schleiferiaceae;g__JAUHWL01;s__	Bacteroidota	0.4	1732747	3541	representative	14_0	58.63	5.05	35.29	3.26785	S3	sediment	Site_3	Sediment	Brackish	1.41521e-05	6.68758e-06	0.0200736	0.0153229	0.0190997	0.0040373	0.000623113	0.000654425	0.0032976	0.032906	0	0.294114	0.135449	0.126349	0.0981846	0.00946077	0.00629243	0.00399303
Ww414_Bacteroidota	d__Bacteria;p__Bacteroidota;c__Bacteroidia;o__Flavobacteriales;f__PHOS-HE28;g__PHOS-HE28;s__PHOS-HE28 sp024640205	Bacteroidota	0.57	2617641	5460	representative	452_1	79.93	1.43	50	0.715	S5	sediment	Site_5	Sediment	Brackish	9.368e-06	0	0.0123549	0.0182984	0.0202447	0.00485706	0.000993153	0.000630897	0.00243794	0.0144803	0.000414533	0.215731	0.252879	0.443623	0.289324	0.0221149	0.00885716	0.00590597
Ww358_Bacteroidota	d__Bacteria;p__Bacteroidota;c__Bacteroidia;o__Flavobacteriales;f__Flavobacteriaceae;g__MAG-120531;s__MAG-120531 sp937136755	Bacteroidota	0.38	2902041	17716	representative	82_2	88.82	38.69	90.27	3.76454	S6	water	Site_5	Water	Brackish	8.44993e-06	6.38882e-05	1.40447	1.94185	2.48387	2.13186	1.68803	1.89743	2.11664	0.00113205	0	0.00192871	0.00333887	0.00512332	0.00407337	0.00491843	0.00572252	0.000979957
Ww402_Bacteroidota	d__Bacteria;p__Bacteroidota;c__Bacteroidia;o__Flavobacteriales;f__Flavobacteriaceae;g__UBA7446;s__UBA7446 sp024638225	Bacteroidota	0.41	1475730	38067	representative	94_1	85.76	0.41	50	0.205	S9	water	Site_9	Water	Marine	8.30845e-06	0	0.0240591	0.0549227	0.0565438	0.0517515	0.14083	0.143975	0.314181	0	0	0.000112918	0.000270611	0.000274535	0.000623715	0.00156771	0.00416387	0.028342
Ww472_Bacteroidota	d__Bacteria;p__Bacteroidota;c__Rhodothermia;o__Rhodothermales;f__Rubricoccaceae;g__JAHEJB01;s__	Bacteroidota	0.56	6213613	2837	representative	320_3	61.91	6.43	22.73	4.96846	S7	sediment	Site_7	Sediment	Brackish	7.89301e-06	0	0.00166236	0.00792535	0.0120073	0.00343829	0.0023162	0.00203929	0.00523589	0.00211247	0.000294697	0.0275691	0.12675	0.192206	0.234916	0.736835	0.513711	0.134683
Ww450_Bacteroidota	d__Bacteria;p__Bacteroidota;c__Bacteroidia;o__NS11-12g;f__UBA9320;g__UBA9320;s__UBA9320 sp024645005	Bacteroidota	0.35	1601524	18083	representative	151_1	75.55	1.91	75	0.4775	S9	water	Site_9	Water	Marine	7.65585e-06	4.34132e-05	0.0831797	0.127093	0.1591	0.15269	0.270926	0.302293	0.613571	0.000741394	0	0.000339621	0.00164376	0.00217794	0.00251879	0.00552357	0.0079771	0.00434549
Ww254_Bacteroidota	d__Bacteria;p__Bacteroidota;c__Bacteroidia;o__Chitinophagales;f__Saprospiraceae;g__Opimibacter;s__Opimibacter sp024642665	Bacteroidota	0.42	3679255	95890	representative	41_1	95.63	0.5	0	0.5	S3	sediment	Site_3	Sediment	Brackish	6.66495e-06	0	0.0559368	0.0243281	0.0317271	0.00693224	0.000763968	0.000510912	0.00327832	0.10825	0.00716628	1.75265	0.57229	0.530477	0.270749	0.00804407	0.00301576	0.00299789
Ww221_Bacteroidota	d__Bacteria;p__Bacteroidota;c__Bacteroidia;o__Bacteroidales;f__UBA10428;g__UBA10428;s__UBA10428 sp024640925	Bacteroidota	0.36	5673417	5816	representative	294_0	81.08	2.38	0	2.38	S1	sediment	Site_1	Sediment	Non-saline	6.48341e-06	2.45098e-05	1.61655e-05	0	4.88144e-06	0	0	0	1.48985e-06	7.06333	0.0110685	3.38744e-05	4.33886e-05	0	0	5.74544e-06	0	0
Ww320_Bacteroidota	d__Bacteria;p__Bacteroidota;c__Bacteroidia;o__Flavobacteriales;f__Flavobacteriaceae;g__Gramella;s__Gramella sp024644145	Bacteroidota	0.39	2128822	5965	representative	117_0	82.92	4.34	14.29	3.71981	S9	sediment	Site_9	Sediment	Marine	5.75954e-06	5.44333e-06	1.07705e-05	6.14084e-05	7.15511e-05	8.18127e-05	9.6336e-05	7.14989e-05	0.000349406	0	0	7.25536e-05	0.000487721	0.001316	0.00170641	0.0243963	0.0388123	0.779352
Ww374_Bacteroidota	d__Bacteria;p__Bacteroidota;c__Bacteroidia;o__Flavobacteriales;f__Flavobacteriaceae;g__Polaribacter;s__Polaribacter sp024639685	Bacteroidota	0.31	2451395	329272	representative	89_1	98.94	1.01	16.67	0.841633	S7	water	Site_9	Water	Marine	5.00165e-06	4.72705e-05	0.0802928	0.143537	0.3052	0.218411	0.460466	0.538561	0.579148	0.000770247	0	0.000121371	0.0004198	0.000574086	0.000568638	0.0011308	0.00142266	0.00025908
Ww311_Bacteroidota	d__Bacteria;p__Bacteroidota;c__Bacteroidia;o__Flavobacteriales;f__Flavobacteriaceae;g__Flavobacterium;s__Flavobacterium sp018335925	Bacteroidota	0.35	2474579	13669	representative	211_0	95.01	0.64	20	0.512	S9	water	Site_9	Water	Marine	4.95479e-06	0	0	0	0	7.82018e-06	0	1.23018e-05	0.195142	0	0	7.30303e-06	0	0	0	0	1.3009e-05	0
Ww266_Bacteroidota	d__Bacteria;p__Bacteroidota;c__Bacteroidia;o__Cytophagales;f__Cyclobacteriaceae;g__JAAUQL01;s__	Bacteroidota	0.37	2797059	5729	representative	15_0	52.48	3.87	26.67	2.83787	S7	sediment	Site_7	Sediment	Brackish	4.38354e-06	0	0.00411097	0.0197045	0.0474766	0.00539648	0.00269561	0.00250048	0.00853395	0.00412791	0	0.0467298	0.471473	0.654108	0.813333	1.37177	0.146862	0.0330404
Ww253_Bacteroidota	d__Bacteria;p__Bacteroidota;c__Bacteroidia;o__Chitinophagales;f__Saprospiraceae;g__JAHELJ01;s__JAHELJ01 sp024644235	Bacteroidota	0.45	5752978	82339	representative	311_1	97.4	3.71	44.44	2.06128	S9	sediment	Site_9	Sediment	Marine	4.2625e-06	0	4.18477e-05	0.000263592	0.00045251	0.000282556	0.000878619	0.000227533	0.002126	0.000814292	0.000369344	0.00013975	0.00231536	0.00472066	0.00576184	0.0710606	0.656338	2.67604
Ww208_Bacteroidota	d__Bacteria;p__Bacteroidota;c__Bacteroidia;o__Bacteroidales;f__GCA-2748055;g__GCA-2748055;s__	Bacteroidota	0.48	3830912	4487	representative	40_1	74.16	5.35	80	1.07	S4	sediment	Site_4	Sediment	Brackish	3.20055e-06	0	0.00161	0.0224504	0.0424861	0.00277829	0.000735299	0.000556243	0.00497323	0.00433986	0	0.0603059	0.968201	0.804584	0.85889	0.265268	0.0112462	0.00231325
Ww232_Bacteroidota	d__Bacteria;p__Bacteroidota;c__Bacteroidia;o__Chitinophagales;f__Chitinophagaceae;g__JJ008;s__JJ008 sp024643645	Bacteroidota	0.35	3412737	21611	representative	10_0	94.17	1.02	50	0.51	S3	sediment	Site_3	Sediment	Brackish	0	6.79096e-06	0.0110284	0.00705592	0.0102331	0.00179469	0.000293396	0.000265371	0.00153312	0.0696608	0.000602944	1.01384	0.741315	0.248073	0.381731	0.00367664	0.00100528	0.00061736
Ww230_Bacteroidota	d__Bacteria;p__Bacteroidota;c__Bacteroidia;o__Chitinophagales;f__Chitinophagaceae;g__Ferruginibacter;s__	Bacteroidota	0.38	2007411	5352	representative	122_0	56.82	4.93	9.09	4.48186	S3	sediment	Site_3	Sediment	Brackish	0	0	0.00810955	0.0056396	0.00551155	0.00206298	0.000252402	0.000197141	0.000787394	0.0184646	0.00334476	0.323881	0.159638	0.0765726	0.0352137	0.00202733	0.000530504	0.000653438
Ww231_Bacteroidota	d__Bacteria;p__Bacteroidota;c__Bacteroidia;o__Chitinophagales;f__Chitinophagaceae;g__Ferruginibacter;s__Ferruginibacter sp024642285	Bacteroidota	0.39	3238688	36774	representative	123_0	96.78	1.97	40	1.182	S3	sediment	Site_3	Sediment	Brackish	0	0	0.029773	0.00594567	0.00712737	0.00216898	0.000148994	0.000117492	0.000615928	0.0557106	0.0282994	0.994821	0.155726	0.101072	0.0333463	0.00101198	0.000431181	0.000574365
Ww263_Bacteroidota	d__Bacteria;p__Bacteroidota;c__Bacteroidia;o__Cytophagales;f__Cyclobacteriaceae;g__Algoriphagus;s__Algoriphagus sp024642405	Bacteroidota	0.37	4398305	12310	representative	124_0	94.9	4.22	20	3.376	S3	sediment	Site_3	Sediment	Brackish	0	0	0.0240294	0.0206956	0.030164	0.00549094	0.000772098	0.000635023	0.00492742	0.0188611	0.00150052	0.483473	0.418812	0.236753	0.226516	0.0157442	0.00367922	0.00521347
Ww446_Bacteroidota	d__Bacteria;p__Bacteroidota;c__Bacteroidia;o__Flavobacteriales;f__Vicingaceae;g__UBA11591;s__	Bacteroidota	0.44	1944175	6150	representative	129_0	73.1	1.33	0	1.33	S3	sediment	Site_3	Sediment	Brackish	0	5.96031e-06	0.0148007	0.0139793	0.0157833	0.00169212	0.000273021	0.00018398	0.00165644	0.0499611	0.000430128	0.293444	0.27596	0.208935	0.156155	0.00131127	0.00156445	0.00173982
Ww236_Bacteroidota	d__Bacteria;p__Bacteroidota;c__Bacteroidia;o__Chitinophagales;f__Chitinophagaceae;g__Phnomibacter;s__Phnomibacter sp024643625	Bacteroidota	0.46	3635453	12757	representative	13_0	89.66	0.89	100	0	S3	sediment	Site_3	Sediment	Brackish	0	6.37493e-06	0.0385856	0.00434745	0.00271578	0.00141593	0.000114483	7.53621e-05	0.00036968	0.0615315	0.276372	1.04628	0.0599022	0.0265535	0.0131	0.00100475	0.000219251	0.00057144
Ww325_Bacteroidota	d__Bacteria;p__Bacteroidota;c__Bacteroidia;o__Flavobacteriales;f__Flavobacteriaceae;g__JAHEMY01;s__JAHEMY01 sp024643425	Bacteroidota	0.4	2677447	25346	representative	133_0	96.23	3.31	43.75	1.86187	S3	sediment	Site_3	Sediment	Brackish	0	0	0.0277759	0.0128069	0.0166222	0.0056195	0.000878603	0.000685023	0.0030496	0.0311005	0.00124931	0.722489	0.187578	0.1418	0.114786	0.036056	0.0126206	0.0168177
Ww326_Bacteroidota	d__Bacteria;p__Bacteroidota;c__Bacteroidia;o__Flavobacteriales;f__Flavobacteriaceae;g__JAHEMZ01;s__JAHEMZ01 sp024643385	Bacteroidota	0.4	2571977	46668	representative	134_0	94.98	1	40	0.6	S3	sediment	Site_3	Sediment	Brackish	0	0	0.0288569	0.0181251	0.0225854	0.00528563	0.000687147	0.000553329	0.00278029	0.0834071	0.00188067	1.32649	0.490438	0.32416	0.20178	0.0112969	0.00455413	0.00456369
Ww464_Bacteroidota	d__Bacteria;p__Bacteroidota;c__Ignavibacteria;o__SJA-28;f__B-1AR;g__JAGPCH01;s__	Bacteroidota	0.35	3068817	4877	representative	153_0	68.95	2.39	83.33	0.398413	S3	sediment	Site_3	Sediment	Brackish	0	0	0.0110652	0.00627052	0.0127741	0.00249713	0.000353794	0.000367028	0.00166362	0.0219029	0.00734796	0.350479	0.281813	0.196677	0.182466	0.0057939	0.00159807	0.000981002
Ww235_Bacteroidota	d__Bacteria;p__Bacteroidota;c__Bacteroidia;o__Chitinophagales;f__Chitinophagaceae;g__Phnomibacter;s__	Bacteroidota	0.4	3186794	5216	representative	177_0	74.54	0.51	0	0.51	S3	sediment	Site_3	Sediment	Brackish	0	0	0.00635664	0.00128808	0.00134701	0.000252007	3.40696e-05	2.38811e-05	0.000297065	0.0187369	0.00251086	0.343368	0.0500771	0.0205714	0.0100777	0.000507947	0.000156386	0.000132709
Ww203_Bacteroidota	d__Bacteria;p__Bacteroidota;c__Bacteroidia;o__AKYH767-A;f__OLB10;g__JAHEMF01;s__JAHEMF01 sp024643795	Bacteroidota	0.4	2861348	53733	representative	20_1	98.57	1.19	33.33	0.793373	S3	sediment	Site_3	Sediment	Brackish	0	1.21494e-05	0.0255259	0.0208791	0.0291139	0.00538683	0.000720949	0.000742066	0.00255524	0.0404514	0.00384761	0.637962	0.417194	0.600962	0.479788	0.0109488	0.00465308	0.00364149
Ww256_Bacteroidota	d__Bacteria;p__Bacteroidota;c__Bacteroidia;o__Chitinophagales;f__Saprospiraceae;g__Portibacter;s__Portibacter sp024642705	Bacteroidota	0.33	5670118	45071	representative	42_1	97.52	1.86	0	1.86	S3	sediment	Site_3	Sediment	Brackish	0	8.1747e-06	0.0321416	0.0152766	0.0248952	0.0035665	0.000445729	0.000385211	0.00289646	0.173526	0.00133754	2.07068	0.696432	0.55828	0.402034	0.0078139	0.00222792	0.00264087
Ww249_Bacteroidota	d__Bacteria;p__Bacteroidota;c__Bacteroidia;o__Chitinophagales;f__Saprospiraceae;g__JAGNXB01;s__JAGNXB01 sp024642625	Bacteroidota	0.46	3673118	12919	representative	44_0	90.02	1.68	40	1.008	S3	sediment	Site_3	Sediment	Brackish	0	0	0.00581776	0.00298959	0.00330619	0.00056109	8.37499e-05	5.387e-05	0.000451033	0.0343323	0.000341499	0.391514	0.0878586	0.0509972	0.0381263	0.00181345	0.000390462	0.000154324
Ww258_Bacteroidota	d__Bacteria;p__Bacteroidota;c__Bacteroidia;o__Chitinophagales;f__Saprospiraceae;g__UBA6168;s__UBA6168 sp024642645	Bacteroidota	0.48	4601982	5803	representative	465_0	79.65	4.33	36.36	2.75561	S3	sediment	Site_3	Sediment	Brackish	0	0	0.00260574	0.000835159	0.00108022	0.000109332	1.96605e-05	9.92236e-06	0.000192855	0.0342712	0.00319729	0.279254	0.027413	0.00665372	0.0107465	0.000187929	1.39904e-05	8.67034e-05
Ww259_Bacteroidota	d__Bacteria;p__Bacteroidota;c__Bacteroidia;o__Cytophagales;f__Cyclobacteriaceae;g__;s__	Bacteroidota	0.39	2913377	8669	representative	49_1	82.14	1.34	66.67	0.446622	S3	sediment	Site_3	Sediment	Brackish	0	0	0.0189	0.011173	0.0215928	0.00230821	0.000308488	0.000188081	0.00210923	0.07652	0.00231595	0.717301	0.454976	0.495029	0.346995	0.00998201	0.00418606	0.00325796
Ww466_Bacteroidota	d__Bacteria;p__Bacteroidota;c__Kryptoniia;o__Kryptoniales;f__JAKASW01;g__JAKASW01;s__JAKASW01 sp024641705	Bacteroidota	0.54	4636425	87605	representative	563_0	98.36	3.01	0	3.01	S3	sediment	Site_3	Sediment	Brackish	0	0	1.48359e-05	5.63915e-06	2.98662e-06	0	0	0	0	0.0958452	0.000414402	0.477748	0.000128934	1.36744e-05	1.08558e-05	6.70327e-06	7.64561e-06	1.58427e-05
Ww262_Bacteroidota	d__Bacteria;p__Bacteroidota;c__Bacteroidia;o__Cytophagales;f__Cyclobacteriaceae;g__Algoriphagus;s__Algoriphagus sp024642365	Bacteroidota	0.4	3889807	10334	representative	584_0	91.85	2.48	0	2.48	S3	sediment	Site_3	Sediment	Brackish	0	0	0.0378368	0.0176004	0.0183191	0.00521873	0.000956767	0.000684776	0.00265105	0.053801	0.0101888	0.906119	0.291816	0.197939	0.132729	0.0108151	0.00398447	0.00426211
Ww233_Bacteroidota	d__Bacteria;p__Bacteroidota;c__Bacteroidia;o__Chitinophagales;f__Chitinophagaceae;g__JJ008;s__JJ008 sp024643655	Bacteroidota	0.35	3119104	27622	representative	9_1	96.8	0	0	0	S3	sediment	Site_3	Sediment	Brackish	0	0	0.0742375	0.0156541	0.0240842	0.00562103	0.000442848	0.000461148	0.00211916	0.212794	0.0213049	3.25408	0.539225	0.422679	0.229537	0.00394058	0.00175223	0.00196641
Ww271_Bacteroidota	d__Bacteria;p__Bacteroidota;c__Bacteroidia;o__Cytophagales;f__Cyclobacteriaceae;g__JAHEMU01;s__JAHEMU01 sp024643485	Bacteroidota	0.37	2908089	7467	representative	90_0	84.32	0.93	33.33	0.620031	S3	sediment	Site_3	Sediment	Brackish	0	0	0.00838503	0.00319167	0.00614726	0.00059557	0.000105782	3.66378e-05	0.000404012	0.0462048	0.00333045	0.311387	0.118382	0.104764	0.1191	0.000485991	0.00034018	0.00170126
Ww246_Bacteroidota	d__Bacteria;p__Bacteroidota;c__Bacteroidia;o__Chitinophagales;f__Saprospiraceae;g__JAAFJT01;s__	Bacteroidota	0.4	4935127	4449	representative	92_0	68.54	2.01	0	2.01	S3	sediment	Site_3	Sediment	Brackish	0	0	0.00031128	4.23827e-05	0	0	0	0	1.02764e-05	0.0147881	0.00013289	0.278318	0.000486105	7.51811e-05	0.00015413	0	1.3046e-05	0
Ww386_Bacteroidota	d__Bacteria;p__Bacteroidota;c__Bacteroidia;o__Flavobacteriales;f__Flavobacteriaceae;g__Robiginitalea;s__Robiginitalea sp024642005	Bacteroidota	0.56	3438834	105059	representative	12_1	98.62	1.1	0	1.1	S3	sediment	Site_4	Sediment	Brackish	0	0	0.0536668	0.0810823	0.0716636	0.01628	0.00228024	0.00184792	0.0106135	0.0795634	0.00373343	1.60493	1.92416	1.46409	1.05232	0.0681653	0.0204198	0.0191597
Ww267_Bacteroidota	d__Bacteria;p__Bacteroidota;c__Bacteroidia;o__Cytophagales;f__Cyclobacteriaceae;g__JAAUQL01;s__JAAUQL01 sp024643455	Bacteroidota	0.37	5509223	9157	representative	16_0	93.4	5.12	26.09	3.78419	S3	sediment	Site_4	Sediment	Brackish	0	0	0.00747257	0.0127234	0.0302219	0.00162809	0.000249628	0.000267991	0.0041793	0.0527452	0.0021419	0.751825	0.93433	0.414323	0.317347	0.020424	0.00269265	0.00184595
Ww308_Bacteroidota	d__Bacteria;p__Bacteroidota;c__Bacteroidia;o__Flavobacteriales;f__Flavobacteriaceae;g__Eudoraea;s__Eudoraea sp024642325	Bacteroidota	0.38	2947296	6879	representative	28_0	78.67	6.03	27.78	4.35487	S3	sediment	Site_4	Sediment	Brackish	0	0	0.0109769	0.0213658	0.0319436	0.00502619	0.00113584	0.000952821	0.00470908	0.0104745	0.000368168	0.355043	0.693895	0.602251	0.555614	0.0986349	0.0161874	0.00739881
Ww477_Bacteroidota	d__Bacteria;p__Bacteroidota;c__Rhodothermia;o__Rhodothermales;f__UBA10348;g__JAHEEH01;s__JAHEEH01 sp024640835	Bacteroidota	0.67	2648586	5676	representative	472_0	79.83	3.39	28.57	2.42148	S4	sediment	Site_4	Sediment	Brackish	0	0	0.00162316	0.0234201	0.00991782	0.00178276	0.000362103	0.000267225	0.00288497	0.00462492	0	0.0299664	0.511906	0.164754	0.0799766	0.00514142	0.00106035	0.000662646
Ww283_Bacteroidota	d__Bacteria;p__Bacteroidota;c__Bacteroidia;o__Flavobacteriales;f__Crocinitomicaceae;g__JASBTZ01;s__	Bacteroidota	0.39	1845704	10786	representative	139_0	68.81	1.29	0	1.29	S5	sediment	Site_5	Sediment	Brackish	0	0	0.00349075	0.0186278	0.0372345	0.00538913	0.00305235	0.00249461	0.00673197	0.00113787	0	0.0161939	0.214032	0.503879	0.285027	0.108611	0.0331079	0.0223858
Ww202_Bacteroidota	d__Bacteria;p__Bacteroidota;c__Bacteroidia;o__AKYH767-A;f__OLB10;g__JAHEMF01;s__	Bacteroidota	0.46	1346414	3593	representative	21_0	52.41	0.95	33.33	0.633365	S5	sediment	Site_5	Sediment	Brackish	0	0	0.00246924	0.0123794	0.0158793	0.00388064	0.00204732	0.00160527	0.00554331	0	0	0.027009	0.136432	0.353971	0.311338	0.10228	0.0340317	0.0248445
Ww220_Bacteroidota	d__Bacteria;p__Bacteroidota;c__Bacteroidia;o__Bacteroidales;f__Prolixibacteraceae;g__Draconibacterium;s__	Bacteroidota	0.37	3560624	5212	representative	33_1	85.78	5.53	33.33	3.68685	S6	sediment	Site_6	Sediment	Brackish	0	0	0.00241479	0.0151926	0.0207983	0.00397835	0.00177874	0.0018125	0.00640476	0.00318454	0.000234859	0.0438646	0.41437	0.511203	0.633014	0.400439	0.0326152	0.00619126
Ww371_Bacteroidota	d__Bacteria;p__Bacteroidota;c__Bacteroidia;o__Flavobacteriales;f__Flavobacteriaceae;g__Muriicola;s__Muriicola sp024639765	Bacteroidota	0.41	3081054	26511	representative	25_0	93.44	4.05	55.56	1.79982	S7	sediment	Site_7	Sediment	Brackish	0	0	0.000372088	0.00267306	0.00589205	0.00159848	0.00284456	0.00166236	0.00429889	0	0	0.00454333	0.0458627	0.0996999	0.127778	2.10289	0.700413	0.0713885
Ww361_Bacteroidota	d__Bacteria;p__Bacteroidota;c__Bacteroidia;o__Flavobacteriales;f__Flavobacteriaceae;g__Maribacter_A;s__Maribacter_A sp018679695	Bacteroidota	0.39	3663024	13763	representative	26_0	94.55	4.91	46.15	2.64404	S7	sediment	Site_7	Sediment	Brackish	0	0	0.00010641	0.000592428	0.00179563	0.000499241	0.00121196	0.000837287	0.00210216	0	0.00029623	0.000701815	0.0102192	0.0242732	0.0288198	0.950231	0.470183	0.0518579
Ww251_Bacteroidota	d__Bacteria;p__Bacteroidota;c__Bacteroidia;o__Chitinophagales;f__Saprospiraceae;g__JAHELJ01;s__	Bacteroidota	0.41	4085131	4068	representative	400_0	63.8	1.16	0	1.16	S7	sediment	Site_7	Sediment	Brackish	0	0	3.08696e-05	0.000441611	0.00112876	0.000364756	0.000528599	0.000352099	0.0013925	0.000257051	0	0.000822825	0.0113605	0.0225375	0.0253933	0.620319	0.400975	0.0757534
Ww334_Bacteroidota	d__Bacteria;p__Bacteroidota;c__Bacteroidia;o__Flavobacteriales;f__Flavobacteriaceae;g__Lutimonas;s__Lutimonas sp024644725	Bacteroidota	0.47	2835182	31512	representative	423_0	91.58	3.41	40	2.046	S7	sediment	Site_7	Sediment	Brackish	0	0	0.00275771	0.0172863	0.0270675	0.00927591	0.00902695	0.00736835	0.0308386	0.000740755	0.000717633	0.0268012	0.210362	0.398389	0.551351	2.33619	0.402496	0.219706
Ww247_Bacteroidota	d__Bacteria;p__Bacteroidota;c__Bacteroidia;o__Chitinophagales;f__Saprospiraceae;g__JABDLO01;s__	Bacteroidota	0.38	4318683	8381	representative	80_0	76.19	5.69	20	4.552	S7	sediment	Site_7	Sediment	Brackish	0	0	8.22915e-05	0.000644756	0.00112543	0.00029574	0.000392468	0.000244947	0.00135634	0	0	0.000406998	0.00806327	0.0164981	0.0201209	0.758083	0.0588392	0.026221
Ww336_Bacteroidota	d__Bacteria;p__Bacteroidota;c__Bacteroidia;o__Flavobacteriales;f__Flavobacteriaceae;g__Lutimonas;s__Lutimonas sp024644745	Bacteroidota	0.41	3155793	37839	representative	97_1	95.58	2.57	28.57	1.83575	S7	sediment	Site_7	Sediment	Brackish	0	0	0.0184144	0.0456624	0.0777225	0.0217751	0.0111604	0.00942201	0.032291	0.00850492	0.000888437	0.258383	0.780667	1.26991	1.60256	2.41295	0.310498	0.177606
Ww250_Bacteroidota	d__Bacteria;p__Bacteroidota;c__Bacteroidia;o__Chitinophagales;f__Saprospiraceae;g__JAHEJC01;s__JAHEJC01 sp024639065	Bacteroidota	0.38	6826174	14390	representative	136_0	93.21	4.95	25	3.7125	S8	sediment	Site_8	Sediment	Marine	0	0	0.000194816	0.00186147	0.00411187	0.000795194	0.00142883	0.0012877	0.00259538	0.000199692	0	0.00173052	0.0322073	0.0812343	0.0929733	0.22799	1.14777	0.0876593
Ww324_Bacteroidota	d__Bacteria;p__Bacteroidota;c__Bacteroidia;o__Flavobacteriales;f__Flavobacteriaceae;g__JAHEJJ01;s__JAHEJJ01 sp024638915	Bacteroidota	0.43	3031858	53003	representative	22_1	95.21	0.56	33.33	0.373352	S8	sediment	Site_8	Sediment	Marine	0	0	0.0001815	0.00273368	0.00463118	0.00140102	0.00376609	0.00215371	0.00667146	0.000519527	0.000715798	0.00315721	0.0280979	0.0794851	0.0892849	1.86941	5.12962	0.855403
Ww475_Bacteroidota	d__Bacteria;p__Bacteroidota;c__Rhodothermia;o__Rhodothermales;f__Rubricoccaceae;g__JAHEJB01;s__JAHEJB01 sp024639085	Bacteroidota	0.56	2865546	18791	representative	320_2	90.71	3.01	33.33	2.00677	S8	sediment	Site_8	Sediment	Marine	0	0	0.00127223	0.00892336	0.0141732	0.00442335	0.00648956	0.00558257	0.0101264	0.000183226	0	0.0101133	0.0927726	0.260415	0.211411	0.354672	1.97242	0.527697
Ww392_Bacteroidota	d__Bacteria;p__Bacteroidota;c__Bacteroidia;o__Flavobacteriales;f__Flavobacteriaceae;g__SHLJ01;s__SHLJ01 sp013003555	Bacteroidota	0.4	1906466	6047	representative	96_2	57.89	2.51	25	1.8825	S8	sediment	Site_8	Sediment	Marine	0	0	2.40534e-05	0.000329139	0.000966019	0.000537978	0.00158827	0.000794388	0.00547995	0	0	0.000100747	0.00333897	0.00964018	0.00872006	0.0986358	0.59246	0.304812
Ww470_Bacteroidota	d__Bacteria;p__Bacteroidota;c__Rhodothermia;o__Rhodothermales;f__JABDKH01;g__JAHHLP01;s__	Bacteroidota	0.58	3941399	21497	representative	381_0	97.46	5.4	17.65	4.4469	S9	sediment	Site_9	Sediment	Marine	0	0	5.81734e-06	8.9553e-05	0.000137018	0.000100652	0.000290772	8.30284e-05	0.000690546	8.86152e-05	0.000461761	7.86873e-05	0.000961339	0.00261048	0.00292904	0.0913597	0.233343	1.24242
Ww471_Bacteroidota	d__Bacteria;p__Bacteroidota;c__Rhodothermia;o__Rhodothermales;f__JAHEMB01;g__JAHEMB01;s__JAHEMB01 sp024643915	Bacteroidota	0.65	4510020	6337	representative	470_0	81.81	1.99	22.22	1.54782	S9	sediment	Site_9	Sediment	Marine	0	0	0	0	0	0	1.33743e-05	1.01247e-05	0.000106828	0	0	4.92639e-06	5.52771e-05	0.000104605	0.00011892	0.00215758	0.00707092	0.807843
Ww447_Bacteroidota	d__Bacteria;p__Bacteroidota;c__Bacteroidia;o__NS11-12g;f__UBA9320;g__JAHEKB01;s__JAHEKB01 sp024638525	Bacteroidota	0.42	2198514	9003	representative	60_0	92.69	7.56	40	4.536	S9	sediment	Site_9	Sediment	Marine	0	0	2.08581e-05	0.000225955	0.000390504	0.000391695	0.0012401	0.000636938	0.0081699	0	0	7.21979e-05	0.00117523	0.00391434	0.00341425	0.0404521	0.0854739	0.789026
Ww444_Bacteroidota	d__Bacteria;p__Bacteroidota;c__Bacteroidia;o__Flavobacteriales;f__Schleiferiaceae;g__UBA10364;s__UBA10364 sp024638285	Bacteroidota	0.44	1704144	28939	representative	141_1	92.11	0.27	100	0	S9	water	Site_9	Water	Marine	0	0.000176795	0.99982	1.65056	1.55767	1.85707	3.79862	3.61981	4.9987	0.00122971	0	0.000858842	0.00262424	0.00251459	0.00405723	0.00310054	0.00701546	0.000728611
Ww346_Bacteroidota	d__Bacteria;p__Bacteroidota;c__Bacteroidia;o__Flavobacteriales;f__Flavobacteriaceae;g__MAG-120531;s__MAG-120531 sp018500075	Bacteroidota	0.4	1690412	22527	representative	81_1	80.43	2.42	38.46	1.48927	S5	water	Site_9	Water	Marine	0	2.74202e-05	0.680531	1.08359	1.21042	0.983379	0.959227	0.922253	1.17587	0.000909025	0	0.00128601	0.00180712	0.00270008	0.00230839	0.0019895	0.00361688	0.000312046
Ww341_Bacteroidota	d__Bacteria;p__Bacteroidota;c__Bacteroidia;o__Flavobacteriales;f__Flavobacteriaceae;g__MAG-120531;s__MAG-120531 sp013373635	Bacteroidota	0.37	2042140	127936	representative	85_1	91.42	0	0	0	S7	water	Site_9	Water	Marine	0	0.000141859	0.905028	1.02113	1.52325	1.316	1.34537	1.4728	1.56705	0.00222563	0	0.00101011	0.00241699	0.00282447	0.00211325	0.00255147	0.00402021	0.012048
Ww403_Bacteroidota	d__Bacteria;p__Bacteroidota;c__Bacteroidia;o__Flavobacteriales;f__Flavobacteriaceae;g__UBA7446;s__UBA7446 sp024639165	Bacteroidota	0.4	1804454	118682	representative	91_1	89.89	0.02	100	0	S7	water	Site_9	Water	Marine	0	1.28436e-05	0.04805	0.11835	0.126988	0.119957	0.382537	0.399788	0.856058	0	0	0.000197165	0.000586243	0.000919659	0.00160704	0.00518079	0.00736491	0.0320835
Ww322_Bacteroidota	d__Bacteria;p__Bacteroidota;c__Bacteroidia;o__Flavobacteriales;f__Flavobacteriaceae;g__Hel1-33-131;s__Hel1-33-131 sp018608725	Bacteroidota	0.36	2044013	59164	representative	93_1	96.97	1.16	25	0.87	S9	water	Site_9	Water	Marine	0	0	0.0393842	0.0654401	0.089627	0.0820688	0.179726	0.209464	0.353958	0.00075177	0	0.00025563	0.000776651	0.00126257	0.00135808	0.00329834	0.00317681	0.0186319
Ww479_Bdellovibrionota	d__Bacteria;p__Bdellovibrionota;c__UBA2361;o__SZUA-149;f__JAGRAN01;g__;s__	Bdellovibrionota	0.5	1864939	3461	representative	600_0	52.61	2.75	0	2.75	S3	sediment	Site_3	Sediment	Brackish	0	0	0.0091225	0.00619662	0.0051901	0.00211163	0.000155248	0.000175474	0.000475895	0.0133431	0	0.251201	0.103151	0.0869118	0.0508074	0.000582021	0.000251927	0.000226031
Ww490_Chloroflexota	d__Bacteria;p__Chloroflexota;c__Anaerolineae;o__Caldilineales;f__Caldilineaceae;g__JACQGT01;s__JACQGT01 sp024643705	Chloroflexota	0.57	4820729	5999	representative	261_0	87.27	3.16	33.33	2.10677	S3	sediment	Site_3	Sediment	Brackish	0	0	0.00938403	0.0013586	0.00166888	0.000393397	3.75368e-05	7.89344e-06	0.000206898	0.015835	0	0.316486	0.0260933	0.0273282	0.0194144	0.000842302	0.000270914	0.00032231
Ww496_Chloroflexota	d__Bacteria;p__Chloroflexota;c__Dehalococcoidia;o__GIF9;f__AB-539-J10;g__RBG-13-51-36;s__	Chloroflexota	0.48	1396721	6695	representative	303_0	77.63	5.63	87.5	0.70375	S3	sediment	Site_3	Sediment	Brackish	0	0	0.000262655	0	1.98282e-05	0	0	0	0	0.0251102	0	0.367533	0.000198724	0.00032973	0.000155843	8.90062e-05	2.53797e-05	0
Ww485_Chloroflexota	d__Bacteria;p__Chloroflexota;c__Anaerolineae;o__4572-78;f__NAK82;g__JAHELX01;s__JAHELX01 sp024643945	Chloroflexota	0.58	6904497	9158	representative	5_0	90	5.76	55.56	2.55974	S3	sediment	Site_3	Sediment	Brackish	0	0	0.000257362	0.000255605	0.000338936	9.66952e-05	4.45541e-05	3.1965e-05	0.000197097	0.0872538	0.000558274	0.418673	0.00496498	0.00479124	0.00438803	0.00359532	0.0013945	0.000826973
Ww488_Chloroflexota	d__Bacteria;p__Chloroflexota;c__Anaerolineae;o__Anaerolineales;f__UBA4823;g__DAOVXM01;s__	Chloroflexota	0.55	3083389	3987	representative	594_0	69.79	3.01	0	3.01	S4	sediment	Site_4	Sediment	Brackish	0	0	0.000271418	0.00309501	0.00260024	0.000420498	0.000113462	9.13234e-05	0.000882703	0	0	0.0269392	0.438001	0.0781215	0.352606	0.0111163	0.00160403	0.000264026
Ww492_Chloroflexota	d__Bacteria;p__Chloroflexota;c__Anaerolineae;o__Promineifilales;f__Promineifilaceae;g__JAHEEY01;s__JAHEEY01 sp024640485	Chloroflexota	0.57	4927682	9288	representative	593_1	80.91	3.82	0	3.82	S5	sediment	Site_6	Sediment	Brackish	0	2.35159e-06	0.00463903	0.0372815	0.0504074	0.00531144	0.00104046	0.000900398	0.00691444	0.0148735	0.000254555	0.112731	1.17625	1.07276	1.26474	0.12264	0.0236186	0.00892703
Ww520_Deinococcota	d__Bacteria;p__Deinococcota;c__Deinococci;o__Deinococcales;f__Trueperaceae;g__JAHEBB01;s__JAHEBB01 sp024642575	Deinococcota	0.45	5974398	10230	representative	178_0	89.62	4.17	33.33	2.78014	S3	sediment	Site_3	Sediment	Brackish	1.23136e-05	5.04293e-05	0.00175003	0.00065425	0.000737048	0.000123086	1.00961e-05	1.01907e-05	7.4984e-05	0.0409635	0.134791	0.643985	0.0869183	0.0141913	0.0428177	0.000540694	0.000268466	7.07883e-05
Ww561_Desulfobacterota	d__Bacteria;p__Desulfobacterota;c__Desulfuromonadia;o__Desulfuromonadales;f__BM103;g__JAHEDT01;s__JAHEDT01 sp024641085	Desulfobacterota	0.58	3421789	56075	representative	545_1	96.77	1.94	0	1.94	S4	sediment	Site_4	Sediment	Brackish	3.58322e-05	3.72515e-05	0.0331954	0.261754	0.260443	0.0410329	0.00889318	0.00780217	0.0505034	0.10887	0.0142273	1.36235	5.17625	3.77975	3.27688	0.400631	0.0693011	0.0274576
Ww552_Desulfobacterota	d__Bacteria;p__Desulfobacterota;c__Desulfobulbia;o__Desulfobulbales;f__Desulfocapsaceae;g__JABDQA01;s__JABDQA01 sp024640625	Desulfobacterota	0.53	4578212	36592	representative	586_1	97	1.49	33.33	0.993383	S6	sediment	Site_7	Sediment	Brackish	1.07125e-05	0	0.00893958	0.0651923	0.0868754	0.0291973	0.0197099	0.0145253	0.0549315	0.00629817	0.00108904	0.114462	1.11168	0.952172	1.50945	7.22127	0.727777	0.116381
Ww544_Desulfobacterota	d__Bacteria;p__Desulfobacterota;c__Desulfobulbia;o__Desulfobulbales;f__BM004;g__BM004;s__BM004 sp024639555	Desulfobacterota	0.48	2482796	14045	representative	572_1	89.88	2.85	50	1.425	S7	sediment	Site_8	Sediment	Marine	9.87679e-06	0	8.77319e-05	0.000837188	0.0015449	0.000833989	0.00201644	0.000962493	0.00409214	0	0.000437047	0.000673873	0.0139583	0.0279754	0.050406	1.93643	2.24382	0.294045
Ww569_Desulfobacterota	d__Bacteria;p__Desulfobacterota;c__Syntrophobacteria;o__BM002;f__BM002;g__BM002;s__BM002 sp002899795	Desulfobacterota	0.5	3901197	13496	representative	580_1	95.29	4.19	28.57	2.99292	S4	sediment	Site_6	Sediment	Brackish	9.42866e-06	0	0.00271237	0.0439813	0.0301706	0.00680324	0.00302891	0.00289498	0.0122134	0.0041265	0.000576555	0.0602295	0.753563	0.795185	0.907596	0.63231	0.118789	0.0339412
Ww543_Desulfobacterota	d__Bacteria;p__Desulfobacterota;c__Desulfobulbia;o__Desulfobulbales;f__BM004;g__BM004;s__BM004 sp002868955	Desulfobacterota	0.48	1697798	5594	representative	573_2	70.74	2.55	42.86	1.45707	S7	sediment	Site_7	Sediment	Brackish	7.22172e-06	0	0.00431479	0.0552309	0.0544086	0.014732	0.00926554	0.0092609	0.0297168	0.00154625	0	0.0366415	0.703343	1.18989	1.25966	2.38073	0.259064	0.0621058
Ww528_Desulfobacterota	d__Bacteria;p__Desulfobacterota;c__Desulfobacteria;o__Desulfobacterales;f__B30-G6;g__B30-G6;s__B30-G6 sp024639645	Desulfobacterota	0.48	3598082	15308	representative	312_0	82.83	1.29	0	1.29	S7	sediment	Site_7	Sediment	Brackish	3.40766e-06	0	6.69103e-05	0.000777517	0.00108143	0.000266227	0.000355397	0.000258046	0.00111821	0	0	0.000981318	0.0121321	0.0186066	0.0279825	1.45642	0.121537	0.0216812
Ww566_Desulfobacterota	d__Bacteria;p__Desulfobacterota;c__DSM-4660;o__Desulfatiglandales;f__HGW-15;g__JAHECH01;s__JAHECH01 sp024641835	Desulfobacterota	0.51	4819194	6805	representative	38_0	82.2	3.6	14.29	3.08556	S3	sediment	Site_3	Sediment	Brackish	0	2.40453e-06	0.00012608	6.51034e-05	6.03403e-05	1.00388e-05	0	3.15838e-06	1.22775e-05	0.0451172	0.00103184	0.329005	0.00165327	0.00125917	0.000814152	0.000138448	3.4751e-05	1.89521e-05
Ww529_Desulfobacterota	d__Bacteria;p__Desulfobacterota;c__Desulfobacteria;o__Desulfobacterales;f__Desulfosalsimonadaceae;g__SURF-3;s__SURF-3 sp024641805	Desulfobacterota	0.47	3189917	5549	representative	406_0	78.08	4.35	44.44	2.41686	S3	sediment	Site_3	Sediment	Brackish	0	0	0.000233603	0.000631115	0.00202722	9.7064e-05	1.32363e-05	2.1472e-05	0.00045046	0.00246892	0.000364949	0.36967	0.0164947	0.00579014	0.00366589	0.000294702	0	0
Ww555_Desulfobacterota	d__Bacteria;p__Desulfobacterota;c__Desulfobulbia;o__Desulfobulbales;f__Desulfocapsaceae;g__Ww85;s__Ww85 sp024643445	Desulfobacterota	0.53	4059057	7412	representative	591_0	94.76	2.45	100	0	S3	sediment	Site_3	Sediment	Brackish	0	0	0.00174828	0.00744289	0.0130965	0.000569719	0.000164948	9.18713e-05	0.00274459	0.0121578	0.000484714	0.456182	0.394129	0.122673	0.0778597	0.00455443	0.000545122	0.00017673
Ww559_Desulfobacterota	d__Bacteria;p__Desulfobacterota;c__Desulfuromonadia;o__Desulfuromonadales;f__BM103;g__JAHEDT01;s__JAHEDT01 sp024640545	Desulfobacterota	0.6	3137781	16055	representative	544_1	87.58	3.39	22.22	2.63674	S6	sediment	Site_4	Sediment	Brackish	0	0	0.0132809	0.111639	0.10748	0.0172746	0.00368509	0.00299296	0.0206237	0.0355721	0.00156336	0.48666	2.11444	1.66023	1.36378	0.226607	0.0377986	0.0121824
Ww573_Desulfobacterota	d__Bacteria;p__Desulfobacterota;c__WTBG01;o__CAIYCZ01;f__CAIRTM01;g__JAHEEI01;s__JAHEEI01 sp024640785	Desulfobacterota	0.4	2690033	5404	representative	571_1	85.63	3.71	50	1.855	S5	sediment	Site_4	Sediment	Brackish	0	0	0.00159815	0.0208044	0.020853	0.00320125	0.000630083	0.000579969	0.00494263	0.00539973	0.000243799	0.0601307	0.768521	0.542063	0.607847	0.025119	0.00418778	0.000669514
Ww542_Desulfobacterota	d__Bacteria;p__Desulfobacterota;c__Desulfobulbia;o__Desulfobulbales;f__BM004;g__BM004;s__BM004 sp002868955	Desulfobacterota	0.47	1695299	6137	representative	573_1	63.87	1.49	25	1.1175	S4	sediment	Site_6	Sediment	Brackish	0	0	0.00755356	0.0926806	0.0758482	0.0187775	0.00785245	0.00756419	0.0276666	0.00619411	0.000246636	0.0755744	1.24857	1.30319	1.40626	1.15077	0.135372	0.0289628
Ww538_Desulfobacterota	d__Bacteria;p__Desulfobacterota;c__Desulfobacteria;o__Desulfobacterales;f__SURF-15;g__JAHEHB01;s__JAHEHB01 sp024644775	Desulfobacterota	0.47	5364416	12295	representative	585_0	85.34	4.27	20	3.416	S7	sediment	Site_7	Sediment	Brackish	0	0	7.47981e-05	0.000377725	0.000627259	0.000187585	0.000217012	0.000165986	0.000606632	0	0	0.000597365	0.00823891	0.0099685	0.0357113	0.929822	0.166989	0.0148657
Ww554_Desulfobacterota	d__Bacteria;p__Desulfobacterota;c__Desulfobulbia;o__Desulfobulbales;f__Desulfocapsaceae;g__JABDQA01;s__JABDQA01 sp905479735	Desulfobacterota	0.52	1936344	8466	representative	588_0	63.41	2.68	0	2.68	S7	sediment	Site_7	Sediment	Brackish	0	0	0.00200115	0.0114771	0.0196873	0.00818501	0.00896826	0.00606053	0.0286314	0.000542304	0.000560385	0.0194222	0.168224	0.239496	0.335177	4.46648	0.465683	0.115817
Ww532_Desulfobacterota	d__Bacteria;p__Desulfobacterota;c__Desulfobacteria;o__Desulfobacterales;f__SG8-13;g__JARFQH01;s__	Desulfobacterota	0.54	2285152	3953	representative	595_1	65.98	3.03	36.84	1.91375	S4	sediment	Site_7	Sediment	Brackish	0	0	0.00310542	0.0161611	0.020112	0.00663501	0.00367957	0.00335369	0.0113408	0.00268024	0.000652941	0.0605076	0.450511	0.265473	0.482124	1.09355	0.088997	0.0202258
Ww537_Desulfobacterota	d__Bacteria;p__Desulfobacterota;c__Desulfobacteria;o__Desulfobacterales;f__SG8-13;g__SG8-13;s__SG8-13 sp024639205	Desulfobacterota	0.56	3358899	7103	representative	548_0	77.61	3.66	50	1.83	S8	sediment	Site_8	Sediment	Marine	0	0	4.43702e-05	0.000260762	0.000362784	0.000135391	0.000572853	0.000219778	0.00077507	0.000312628	0	0.000365424	0.00282315	0.00587565	0.00882508	0.380452	1.07559	0.419214
Ww531_Desulfobacterota	d__Bacteria;p__Desulfobacterota;c__Desulfobacteria;o__Desulfobacterales;f__JAHEIW01;g__JAHEIW01;s__JAHEIW01 sp024639185	Desulfobacterota	0.49	5033121	26388	representative	582_1	89.61	0	0	0	S8	sediment	Site_8	Sediment	Marine	0	0	0.000300664	0.00242852	0.00368664	0.00148219	0.00308236	0.00159674	0.00493906	0.00245197	0.00179895	0.00279966	0.0310882	0.055217	0.0865305	3.20091	6.71207	1.03038
Ww525_Desulfobacterota_B	d__Bacteria;p__Desulfobacterota_B;c__Binatia;o__UBA9968;f__UBA9968;g__DP-20;s__	Desulfobacterota_B	0.57	5109446	6706	representative	426_0	78.1	5.92	35.29	3.83083	S1	sediment	Site_1	Sediment	Non-saline	0.0178752	0.002277	0.00145169	0.00121787	0.00191877	0.000255651	1.65274e-05	1.48948e-05	0.000266342	16.87	7.3757	0.0378231	0.0451119	0.0222618	0.0174304	0.00108045	0.000324424	0.000611705
Ww521_Desulfobacterota_B	d__Bacteria;p__Desulfobacterota_B;c__Binatia;o__UBA1149;f__CAITLU01;g__;s__	Desulfobacterota_B	0.64	2747020	5576	representative	422_0	61.12	0.91	50	0.455	S3	sediment	Site_3	Sediment	Brackish	8.92678e-06	1.2655e-05	0.0117688	0.0128585	0.0130658	0.0029376	0.000349128	0.000313058	0.00148618	0.018447	0.00411418	0.336319	0.248198	0.322642	0.203004	0.0176912	0.00568465	0.00311961
Ww522_Desulfobacterota_B	d__Bacteria;p__Desulfobacterota_B;c__Binatia;o__UBA1149;f__SPBQ01;g__;s__	Desulfobacterota_B	0.63	2368961	3472	representative	484_0	53.64	1.75	66.67	0.583275	S5	sediment	Site_5	Sediment	Brackish	0	0	0.00222126	0.0122176	0.0142566	0.00339823	0.000911537	0.00085454	0.00203735	0.00310288	0.000629842	0.0256402	0.170549	0.368734	0.281368	0.0735322	0.0175013	0.0138422
Ww527_Desulfobacterota_D	d__Bacteria;p__Desulfobacterota_D;c__UBA1144;o__UBA2774;f__UBA2774;g__CR02bin9;s__	Desulfobacterota_D	0.41	1071908	3959	representative	575_0	53.3	5.72	58.33	2.38352	S6	sediment	Site_6	Sediment	Brackish	0	0	0.00270588	0.0149276	0.0222582	0.0053709	0.0039109	0.00343634	0.0104167	0.000489822	0	0.0342326	0.324628	0.44559	0.719244	0.513481	0.0609956	0.0295639
Ww582_Gemmatimonadota	d__Bacteria;p__Gemmatimonadota;c__Gemmatimonadetes;o__Gemmatimonadales;f__GWC2-71-9;g__SPDF01;s__SPDF01 sp024641745	Gemmatimonadota	0.7	2630042	20462	representative	473_1	96.7	3.3	33.33	2.20011	S3	sediment	Site_4	Sediment	Brackish	4.66191e-05	4.40597e-06	0.0111371	0.0225315	0.0205178	0.00501442	0.000467861	0.000457197	0.00257429	0.0315482	0.0178438	0.395976	0.502939	0.401962	0.238725	0.00400398	0.00157131	0.00168554
Ww593_Gemmatimonadota	d__Bacteria;p__Gemmatimonadota;c__Gemmatimonadetes;o__Palauibacterales;f__Palauibacteraceae;g__Benthicola;s__Benthicola sp013042495	Gemmatimonadota	0.65	2171375	6288	representative	456_0	86.63	3.4	50	1.7	S8	sediment	Site_8	Sediment	Marine	1.12933e-05	0	0.000200629	0.00228779	0.00305466	0.00156854	0.00331957	0.0019347	0.00646968	0	0.000302033	0.00104136	0.018862	0.0527263	0.052586	0.534482	2.34597	0.756756
Ww580_Gemmatimonadota	d__Bacteria;p__Gemmatimonadota;c__Gemmatimonadetes;o__Gemmatimonadales;f__GWC2-71-9;g__Palsa-1233;s__Palsa-1233 sp024641735	Gemmatimonadota	0.65	2854457	14649	representative	466_0	94.34	6.69	44.44	3.71696	S3	sediment	Site_3	Sediment	Brackish	0	4.05957e-06	0.0170289	0.0055461	0.00609297	0.00148131	0.000124675	0.000109312	0.000624807	0.084387	0.00099376	0.647601	0.0979518	0.131	0.0571449	0.00132432	0.000543655	0.000266217
Ww589_Gemmatimonadota	d__Bacteria;p__Gemmatimonadota;c__Gemmatimonadetes;o__Longimicrobiales;f__UBA6960;g__JABDNZ01;s__	Gemmatimonadota	0.63	2887525	3736	representative	225_0	65.04	2.3	0	2.3	S3	sediment	Site_4	Sediment	Brackish	0	0	0.00142135	0.0193135	0.0259295	0.00207756	0.000417786	0.000274105	0.00464556	0.00763693	0.00051673	0.301919	0.477789	0.19797	0.198325	0.00780188	0.00115217	0.000540014
Ww578_Gemmatimonadota	d__Bacteria;p__Gemmatimonadota;c__Gemmatimonadetes;o__Gemmatimonadales;f__GWC2-71-9;g__Palsa-1233;s__Palsa-1233 sp024640185	Gemmatimonadota	0.68	2774668	7297	representative	475_1	82.97	4.95	40	2.97	S5	sediment	Site_5	Sediment	Brackish	0	0	0.00822631	0.0200708	0.0234059	0.00682096	0.00109347	0.00134947	0.00240355	0.0075691	0.000301385	0.101601	0.190527	0.561811	0.364518	0.0248439	0.00749416	0.00711727
Ww592_Gemmatimonadota	d__Bacteria;p__Gemmatimonadota;c__Gemmatimonadetes;o__Longimicrobiales;f__UBA6960;g__UBA2982;s__UBA2982 sp024638325	Gemmatimonadota	0.68	2991877	19699	representative	448_0	75.96	2.2	0	2.2	S9	sediment	Site_9	Sediment	Marine	0	0	0	9.61271e-05	0.000226785	4.20424e-05	0.0002258	6.61361e-05	0.000497228	0	0.000362682	6.78196e-05	0.000526853	0.00147387	0.00160511	0.022359	0.104507	1.12441
Ww590_Gemmatimonadota	d__Bacteria;p__Gemmatimonadota;c__Gemmatimonadetes;o__Longimicrobiales;f__UBA6960;g__JAHEKK01;s__JAHEKK01 sp024638395	Gemmatimonadota	0.66	4189687	6203	representative	461_0	79.61	3.85	0	3.85	S9	sediment	Site_9	Sediment	Marine	0	0	6.84074e-05	0.000592842	0.00100805	0.000309465	0.000794706	0.000612149	0.00135977	0	0	0.000248819	0.00413177	0.0126346	0.0104811	0.0231899	0.150536	0.770814
Ww604_Myxococcota	d__Bacteria;p__Myxococcota;c__Polyangia;o__Polyangiales;f__SG8-38;g__SG8-38;s__SG8-38 sp024640845	Myxococcota	0.63	4162388	48356	representative	413_1	93.94	1.61	33.33	1.07339	S4	sediment	Site_6	Sediment	Brackish	5.89134e-06	0	0.0167926	0.0968776	0.102065	0.027358	0.0101323	0.00932473	0.0289861	0.0158509	0.000461596	0.291293	1.44595	1.81473	1.86812	1.17516	0.228592	0.106799
Ww600_Myxococcota	d__Bacteria;p__Myxococcota;c__Polyangia;o__Haliangiales;f__Haliangiaceae;g__NORP324;s__NORP324 sp024642805	Myxococcota	0.62	5743477	7709	representative	531_0	86.28	6.01	41.67	3.50563	S3	sediment	Site_3	Sediment	Brackish	0	0	0.00678455	0.00312281	0.00241818	0.000667126	5.14601e-05	4.37268e-05	0.000286977	0.0335487	0.000188927	0.32369	0.104473	0.0473128	0.0416654	0.000602099	0.000194395	0.000135312
Ww603_Myxococcota	d__Bacteria;p__Myxococcota;c__Polyangia;o__Polyangiales;f__SG8-38;g__SG8-38;s__	Myxococcota	0.63	2300594	46614	representative	415_0	54.08	0.65	0	0.65	S8	sediment	Site_8	Sediment	Marine	0	0	0.000308956	0.00313665	0.00453229	0.00158979	0.0018589	0.00138606	0.00323318	0	0.000285068	0.00350296	0.0298682	0.0708529	0.0857384	0.49975	1.93963	0.687508
Ww607_Myxococcota	d__Bacteria;p__Myxococcota;c__Polyangia;o__Polyangiales;f__SG8-38;g__SG8-38;s__SG8-38 sp029861865	Myxococcota	0.62	3941401	35663	representative	416_0	89.57	2.62	0	2.62	S9	sediment	Site_9	Sediment	Marine	0	0	0.000255963	0.00202655	0.00285278	0.00100652	0.0015013	0.000834146	0.00221318	0	0.000424338	0.00184079	0.0199716	0.0472	0.0546688	0.176756	0.946164	1.84508
Ww606_Myxococcota	d__Bacteria;p__Myxococcota;c__Polyangia;o__Polyangiales;f__SG8-38;g__SG8-38;s__SG8-38 sp024643985	Myxococcota	0.65	3658055	17007	representative	505_0	86.24	6.45	25	4.8375	S9	sediment	Site_9	Sediment	Marine	0	0	4.07416e-05	0.000217995	0.00046182	0.000248637	0.000709035	0.000257977	0.00141644	0.00023901	0	0.000270089	0.00233838	0.00624168	0.00720829	0.192742	1.03025	1.27384
Ww598_Myxococcota_A	d__Bacteria;p__Myxococcota_A;c__UBA9160;o__UBA9160;f__SMWR01;g__JAHEJV01;s__JAHEJV01 sp024638705	Myxococcota_A	0.7	4775085	12546	representative	503_0	86.65	4.73	27.27	3.44013	S8	sediment	Site_8	Sediment	Marine	2.56771e-06	0	0.000120042	0.000780245	0.00127595	0.000690973	0.0015853	0.000881359	0.00219142	0.000848899	0.000861683	0.000585485	0.00626503	0.0190654	0.0197708	0.311765	1.29259	1.04952
Ww597_Myxococcota_A	d__Bacteria;p__Myxococcota_A;c__UBA9160;o__UBA9160;f__SMWR01;g__JACZVU01;s__JACZVU01 sp024640705	Myxococcota_A	0.64	3814635	9999	representative	464_0	86.47	3.35	66.67	1.11655	S4	sediment	Site_4	Sediment	Brackish	0	0	0.00431866	0.031686	0.0334834	0.00383519	0.000770061	0.000724207	0.00448038	0.0148915	0.000874095	0.124549	1.41407	0.865965	1.28424	0.0971446	0.0167818	0.00746766
Ww599_Myxococcota_A	d__Bacteria;p__Myxococcota_A;c__UBA9160;o__UBA9160;f__UBA6930;g__UBA6930;s__	Myxococcota_A	0.65	3181788	8049	representative	565_0	62.36	1.61	0	1.61	S9	sediment	Site_9	Sediment	Marine	0	0	3.24277e-05	0.000213648	0.000326402	0.000164214	0.00052891	0.0002942	0.000528651	0	0	0.000132549	0.00151933	0.00518857	0.00584626	0.0412031	0.196716	0.750058
Ww610_Nitrospirota	d__Bacteria;p__Nitrospirota;c__Nitrospiria;o__Nitrospirales;f__Nitrospiraceae;g__Palsa-1315;s__	Nitrospirota	0.56	2893823	4830	representative	409_0	70.24	3.79	83.33	0.631793	S1	sediment	Site_1	Sediment	Non-saline	0.00995263	0.00109319	0.000618013	0.000704725	0.00139246	0.00015715	8.33753e-06	2.89287e-05	0.000181095	9.77452	3.29605	0.0208401	0.022655	0.0128589	0.00735525	0.000794585	0.000165402	0.00016875
Ww614_Nitrospirota	d__Bacteria;p__Nitrospirota;c__UBA9217;o__UBA9217;f__UBA9217;g__JALNZF01;s__	Nitrospirota	0.54	2934052	5231	representative	551_0	81.87	3.69	60	1.476	S2	sediment	Site_2	Sediment	Non-saline	0.00541582	0.00387441	0.00148477	0.000601496	0.000302047	0.000352861	8.22321e-06	2.07506e-05	6.62593e-05	4.57357	8.21704	0.0161651	0.0283163	0.00200187	0.0117889	2.11852e-05	4.61069e-05	3.96784e-05
Ww611_Nitrospirota	d__Bacteria;p__Nitrospirota;c__Nitrospiria;o__Nitrospirales;f__UBA8639;g__UBA8639;s__	Nitrospirota	0.48	2240021	5278	representative	424_0	66.43	2.83	42.86	1.61706	S6	sediment	Site_6	Sediment	Brackish	0	0	0.0027432	0.0129034	0.0173089	0.0040042	0.00116327	0.00142354	0.00282629	0.00234392	0	0.0291573	0.191083	0.337069	0.572279	0.0850343	0.0220838	0.00733618
Ww613_Nitrospirota	d__Bacteria;p__Nitrospirota;c__UBA9217;o__UBA9217;f__UBA9217;g__;s__	Nitrospirota	0.54	2191054	4114	representative	450_0	73.71	6.12	28.57	4.37152	S8	sediment	Site_8	Sediment	Marine	0	0	5.23229e-06	2.38657e-05	6.95188e-05	0.000128066	0.000657952	5.21011e-05	0.000227607	0.000191253	0.000794561	3.11517e-05	0.000540272	0.000750283	0.00472732	0.402998	1.14177	0.150818
Ww627_Planctomycetota	d__Bacteria;p__Planctomycetota;c__Planctomycetia;o__Pirellulales;f__Pirellulaceae;g__BJ22;s__BJ22 sp024642765	Planctomycetota	0.49	4146174	7800	representative	317_0	91.3	3.64	60	1.456	S3	sediment	Site_3	Sediment	Brackish	8.87157e-06	0	0.00475029	0.0010121	0.0013359	0.000420061	1.45479e-05	2.01908e-05	0.000140666	0.0210199	0.000158176	0.326411	0.0338383	0.0142068	0.00846353	0.000531277	0.000237443	9.17904e-05
Ww625_Planctomycetota	d__Bacteria;p__Planctomycetota;c__Planctomycetia;o__Pirellulales;f__Pirellulaceae;g__;s__	Planctomycetota	0.58	4240367	5159	representative	451_0	76.6	4.22	40	2.532	S8	sediment	Site_8	Sediment	Marine	5.783e-06	0	6.21826e-05	0.000465522	0.000849049	0.000303484	0.000342817	0.000251266	0.000470431	0.000247641	0	0.00114225	0.00564712	0.0109452	0.0116433	0.052403	0.729023	0.0147737
Ww638_Planctomycetota	d__Bacteria;p__Planctomycetota;c__UBA11346;o__UBA11346;f__UBA11346;g__BOG-1363;s__BOG-1363 sp024641365	Planctomycetota	0.45	4358212	7869	representative	325_0	82.97	3.23	66.67	1.07656	S3	sediment	Site_3	Sediment	Brackish	0	5.31772e-06	0.0122002	0.00254963	0.00244015	0.000594996	8.30409e-05	4.71481e-05	0.00017455	0.0489178	0	0.31782	0.0126196	0.0140148	0.0168788	0.000161009	0.000236838	5.29158e-05
Ww632_Planctomycetota	d__Bacteria;p__Planctomycetota;c__Planctomycetia;o__Pirellulales;f__Pirellulaceae;g__Mariniblastus;s__Mariniblastus sp024642205	Planctomycetota	0.53	6807937	78250	representative	417_1	96.99	2.99	66.67	0.996567	S3	sediment	Site_3	Sediment	Brackish	0	0	0.0252778	0.020531	0.0275178	0.00735784	0.000552864	0.000507515	0.00245583	0.025526	0.000679164	0.575143	0.393375	0.410838	0.282824	0.010272	0.00337279	0.00221081
Ww635_Planctomycetota	d__Bacteria;p__Planctomycetota;c__Planctomycetia;o__Pirellulales;f__Pirellulaceae;g__Rubripirellula;s__	Planctomycetota	0.57	5688594	4139	representative	444_0	74.25	5.24	100	0	S3	sediment	Site_3	Sediment	Brackish	0	0	0.0152377	0.00791913	0.0105353	0.00289666	0.000453825	0.000338473	0.00167904	0.0327275	0.00481603	0.655285	0.187519	0.10773	0.114604	0.0349863	0.00790878	0.00262789
Ww622_Planctomycetota	d__Bacteria;p__Planctomycetota;c__PLA2;o__PLA2;f__JAEUHO01;g__JAHEIK01;s__JAHEIK01 sp024639415	Planctomycetota	0.69	4192027	7919	representative	506_0	87.8	4.91	11.11	4.3645	S7	sediment	Site_7	Sediment	Brackish	0	0	1.91434e-05	0.00034927	0.000545033	0.000362379	0.000651813	0.000366721	0.00109084	0	0	0.000275129	0.00243402	0.00319105	0.00629796	0.844987	0.146361	0.0315842
Ww631_Planctomycetota	d__Bacteria;p__Planctomycetota;c__Planctomycetia;o__Pirellulales;f__Pirellulaceae;g__Mariniblastus;s__Mariniblastus sp024638965	Planctomycetota	0.5	5750595	25835	representative	316_1	91.4	3.6	0	3.6	S8	sediment	Site_8	Sediment	Marine	0	0	0.000568168	0.00299847	0.005141	0.00150254	0.00109716	0.000819194	0.00220919	0.00036521	0.000145419	0.00565029	0.0475181	0.0910378	0.100118	0.578811	1.04168	0.109463
Ww640_Planctomycetota	d__Bacteria;p__Planctomycetota;c__UBA1135;o__UBA1135;f__UBA1135;g__;s__	Planctomycetota	0.7	2060966	5502	representative	525_0	68.15	0	0	0	S8	sediment	Site_8	Sediment	Marine	0	0	0.000606318	0.00476361	0.0066113	0.0026197	0.00381349	0.00293935	0.00768164	0.000338936	0	0.000969925	0.0103351	0.0418762	0.0385207	0.37042	0.854425	0.292522
Ww637_Planctomycetota	d__Bacteria;p__Planctomycetota;c__Planctomycetia;o__Pirellulales;f__Pirellulaceae;g__Rubripirellula;s__Rubripirellula sp024644085	Planctomycetota	0.58	6923371	23352	representative	318_1	90.52	0	0	0	S9	sediment	Site_9	Sediment	Marine	0	0	0.000167243	0.000981867	0.00152605	0.000716948	0.0013112	0.00119817	0.00225739	0	0.000550276	0.0017599	0.00971922	0.0200489	0.0271236	0.0766233	0.751727	1.50278
Ww620_Planctomycetota	d__Bacteria;p__Planctomycetota;c__Phycisphaerae;o__Phycisphaerales;f__SM1A02;g__JAJDDB01;s__	Planctomycetota	0.62	2959635	6374	representative	327_0	72.89	1.7	0	1.7	S9	sediment	Site_9	Sediment	Marine	0	0	0	8.83403e-06	2.80722e-05	4.25004e-05	5.50269e-05	3.08569e-05	0.000234187	0	0	3.75352e-06	0.000285925	0.000549198	0.000618192	0.0110914	0.0262839	0.640624
Ww621_Planctomycetota	d__Bacteria;p__Planctomycetota;c__Phycisphaerae;o__Phycisphaerales;f__Zrk34;g__;s__	Planctomycetota	0.66	2250029	4035	representative	391_0	55.95	4.23	16.67	3.52486	S9	sediment	Site_9	Sediment	Marine	0	0	0	4.06703e-05	6.76967e-05	1.72012e-05	6.70195e-05	3.04413e-05	0.000247938	0	0	3.4675e-05	0.000279912	0.000560728	0.000523225	0.0111318	0.0456693	0.61055
Ww818_Pseudomonadota	d__Bacteria;p__Pseudomonadota;c__Gammaproteobacteria;o__Burkholderiales;f__Burkholderiaceae;g__Limnohabitans_A;s__Limnohabitans_A sp024642215	Pseudomonadota	0.53	2501304	50492	representative	198_1	90.67	0	0	0	S3	water	Site_2	Water	Non-saline	7.06951	7.54	3.33023	1.64733	0.668794	1.13916	0.142376	0.111611	0.0830485	0.0108701	0.0275323	0.00216468	0.00105999	0.00169109	0.00172948	0.000517613	0.000424991	9.46933e-05
Ww830_Pseudomonadota	d__Bacteria;p__Pseudomonadota;c__Gammaproteobacteria;o__Burkholderiales;f__Burkholderiaceae;g__Polynucleobacter;s__Polynucleobacter sp018688375	Pseudomonadota	0.47	1396903	4923	representative	66_1	74.04	2.11	86.67	0.281263	S8	water	Site_1	Water	Non-saline	6.61718	5.87513	2.63323	1.47169	0.786532	0.996699	0.216962	0.207566	0.179821	0.0984291	0.161129	0.00486266	0.00401831	0.00542435	0.00287435	0.000797275	0.000659636	7.08394e-05
Ww868_Pseudomonadota	d__Bacteria;p__Pseudomonadota;c__Gammaproteobacteria;o__Burkholderiales;f__Methylophilaceae;g__Methylopumilus_A;s__Methylopumilus_A sp024640945	Pseudomonadota	0.42	1551886	84214	representative	71_1	98.59	0.05	0	0.05	S4	water	Site_2	Water	Non-saline	1.45343	3.81176	1.58316	0.667357	0.435783	0.559331	0.1244	0.0935141	0.0741666	0.019763	0.00444999	0.00142533	0.00121477	0.0015104	0.00199699	0.000467207	0.00063264	0
Ww878_Pseudomonadota	d__Bacteria;p__Pseudomonadota;c__Gammaproteobacteria;o__Burkholderiales;f__Rhodocyclaceae;g__Fluviibacter;s__Fluviibacter phosphoraccumulans	Pseudomonadota	0.54	2569332	89337	representative	188_1	95.89	0.16	100	0	S1	water	Site_1	Water	Non-saline	1.34996	0.2463	0.142524	0.0660982	0.0239291	0.048821	0.00387124	0.00374104	0.00307265	0.0210189	0.0055878	0.000351994	0.000172563	0.000548456	0.000389302	7.37582e-05	4.04939e-05	0
Ww815_Pseudomonadota	d__Bacteria;p__Pseudomonadota;c__Gammaproteobacteria;o__Burkholderiales;f__Burkholderiaceae;g__Limnohabitans_A;s__Limnohabitans_A sp024641725	Pseudomonadota	0.62	2271247	9066	representative	200_0	83.29	2.61	83.33	0.435087	S1	water	Site_1	Water	Non-saline	0.953022	0.838813	0.370535	0.190567	0.0694786	0.129129	0.0101927	0.0089231	0.00739098	0.00610931	0.0173684	0.000262014	0.000162003	0.000421165	0.000219185	6.97547e-05	2.83472e-05	3.84431e-05
Ww863_Pseudomonadota	d__Bacteria;p__Pseudomonadota;c__Gammaproteobacteria;o__Burkholderiales;f__Methylophilaceae;g__Methylopumilus_A;s__	Pseudomonadota	0.44	1192848	7119	representative	72_1	55.53	4.12	38.46	2.53545	S2	water	Site_1	Water	Non-saline	0.790089	0.749442	0.378185	0.176532	0.099996	0.129752	0.0323374	0.0235296	0.0227319	0.00705697	0.0115875	0.000610538	0.000424806	0.000677946	0.000865451	0.000235437	0.000229549	0.000201409
Ww833_Pseudomonadota	d__Bacteria;p__Pseudomonadota;c__Gammaproteobacteria;o__Burkholderiales;f__Burkholderiaceae;g__Polynucleobacter;s__Polynucleobacter sp024642065	Pseudomonadota	0.43	1678836	115357	representative	67_1	93.02	1.43	27.27	1.04004	S3	water	Site_2	Water	Non-saline	0.652695	1.32494	0.442129	0.174253	0.111853	0.116997	0.0320376	0.0202043	0.0178885	0.00468298	0.00409343	0.000400621	0.000395867	0.000347264	0.000324065	0.000243139	0.000217078	0
Ww713_Pseudomonadota	d__Bacteria;p__Pseudomonadota;c__Alphaproteobacteria;o__Rhodobacterales;f__Rhodobacteraceae;g__Cypionkella;s__Cypionkella sp024641255	Pseudomonadota	0.61	2846890	4986	representative	255_1	78.64	2.99	88.89	0.332189	S2	water	Site_1	Water	Non-saline	0.341306	0.272067	0.188855	0.107171	0.0328124	0.0987366	0.00744527	0.00829774	0.00637453	0.00554663	0.0398333	0.00136342	0.0014727	0.0028079	0.00184565	0.000545816	0.000371726	0.000243801
Ww789_Pseudomonadota	d__Bacteria;p__Pseudomonadota;c__Alphaproteobacteria;o__Sphingomonadales;f__Sphingomonadaceae;g__Aquisediminimonas;s__Aquisediminimonas sp024645025	Pseudomonadota	0.6	2089709	10028	representative	304_0	84	0	0	0	S2	water	Site_2	Water	Non-saline	0.135706	0.245974	0.121071	0.067919	0.0191569	0.0514325	0.00356187	0.00386401	0.00267768	0.000902468	0.0175142	0.000287205	0.000196053	0.00076102	0.000534172	0.000407718	0.000164312	7.5209e-05
Ww793_Pseudomonadota	d__Bacteria;p__Pseudomonadota;c__Alphaproteobacteria;o__Sphingomonadales;f__Sphingomonadaceae;g__Sphingorhabdus_B;s__	Pseudomonadota	0.56	2119908	3433	representative	284_1	57.82	9.23	73.68	2.42934	S2	water	Site_2	Water	Non-saline	0.122448	0.183288	0.0812535	0.0507084	0.0184855	0.0362722	0.00508175	0.00504392	0.00419455	0.00191106	0.0141573	0.000192132	0.000111704	0.000124776	8.02527e-05	7.3835e-05	3.03709e-05	3.46493e-05
Ww791_Pseudomonadota	d__Bacteria;p__Pseudomonadota;c__Alphaproteobacteria;o__Sphingomonadales;f__Sphingomonadaceae;g__Novosphingobium;s__	Pseudomonadota	0.63	3578440	115879	representative	289_0	97.19	0.61	25	0.4575	S2	sediment	Site_2	Sediment	Non-saline	0.0132566	0.0147826	0.00542706	0.00178641	0.000479834	0.00109509	2.86553e-05	2.12674e-05	8.73967e-05	2.89492	16.0126	0.0108687	0.00329286	0.00275728	0.00129327	0.000249096	6.53255e-05	0.000432051
Ww687_Pseudomonadota	d__Bacteria;p__Pseudomonadota;c__Alphaproteobacteria;o__Rhizobiales;f__Beijerinckiaceae;g__Methylocystis;s__	Pseudomonadota	0.64	2196137	3852	representative	272_0	60.49	1.69	44.44	0.938964	S1	sediment	Site_1	Sediment	Non-saline	0.0105239	0.00422646	0.00324695	0.0038811	0.00552972	0.00173149	0.000293882	0.000228714	0.00113155	9.49107	4.04879	0.0719377	0.0856255	0.0288753	0.0322146	0.0122968	0.0031386	0.0017107
Ww698_Pseudomonadota	d__Bacteria;p__Pseudomonadota;c__Alphaproteobacteria;o__Rhizobiales;f__Xanthobacteraceae;g__Pseudolabrys;s__	Pseudomonadota	0.63	2163757	5155	representative	273_0	64.13	1.68	66.67	0.559944	S1	sediment	Site_1	Sediment	Non-saline	0.0104718	0.00204578	0.00233655	0.00555231	0.010841	0.00148016	0.000275979	0.000203999	0.00144537	19.8597	5.24968	0.10156	0.126395	0.110174	0.0719274	0.00881125	0.00363384	0.00257287
Ww876_Pseudomonadota	d__Bacteria;p__Pseudomonadota;c__Gammaproteobacteria;o__Burkholderiales;f__Nitrosomonadaceae;g__GCA-2721545;s__GCA-2721545 sp024644425	Pseudomonadota	0.4	1671970	9577	representative	59_0	77.46	5.31	46.43	2.84457	S9	sediment	Site_9	Sediment	Marine	0.00314598	0.00234257	0.00692529	0.0113372	0.0118764	0.00912043	0.0186622	0.0164273	0.0353729	0.00838115	0.0150349	0.00246211	0.0025646	0.00441363	0.00531888	0.0313572	0.0538021	2.05381
Ww812_Pseudomonadota	d__Bacteria;p__Pseudomonadota;c__Gammaproteobacteria;o__Burkholderiales;f__Burkholderiaceae;g__JAGXFR01;s__JAGXFR01 sp024643785	Pseudomonadota	0.66	2617459	25063	representative	537_1	99.23	1.85	0	1.85	S4	sediment	Site_4	Sediment	Brackish	0.00243116	0.00199222	0.0314434	0.066501	0.103696	0.0118995	0.0018574	0.0018085	0.0105792	0.126685	0.0319573	1.24388	1.70822	1.22411	0.762637	0.0199939	0.00785334	0.00370598
Ww877_Pseudomonadota	d__Bacteria;p__Pseudomonadota;c__Gammaproteobacteria;o__Burkholderiales;f__RBG-16-58-11;g__RBG-16-58-11;s__RBG-16-58-11 sp024641855	Pseudomonadota	0.52	3244710	27713	representative	195_0	90.19	2.87	20	2.296	S3	sediment	Site_3	Sediment	Brackish	0.000944693	0.000685692	0.00657883	0.000713123	0.000166438	0.000140155	5.94872e-05	8.44375e-05	9.37807e-05	0.162419	0.0106738	1.40472	0.00171488	0.000454603	0.000503677	0	3.13556e-05	1.13189e-05
Ww883_Pseudomonadota	d__Bacteria;p__Pseudomonadota;c__Gammaproteobacteria;o__Burkholderiales;f__Thiobacillaceae;g__UBA6918;s__UBA6918 sp024643305	Pseudomonadota	0.56	2156751	8360	representative	488_0	84.37	5.99	22.22	4.65902	S3	sediment	Site_3	Sediment	Brackish	0.000801578	0.000972484	0.00201458	0.000594009	0.000532894	0.000430684	0.000234925	0.000264649	0.000203793	0.0585582	0.0152821	0.286073	0.00290182	0.00287959	0.00293588	0.000357241	6.36087e-05	7.54733e-05
Ww1055_Pseudomonadota	d__Bacteria;p__Pseudomonadota;c__Gammaproteobacteria;o__Xanthomonadales;f__Xanthomonadaceae;g__Arenimonas;s__Arenimonas sp024642445	Pseudomonadota	0.55	1827779	5002	representative	418_0	79.11	5.94	66.67	1.9798	S3	sediment	Site_2	Sediment	Non-saline	0.000496403	0.000646667	0.0119862	0.00241746	0.00100003	0.000799358	2.97008e-05	3.74738e-05	0.000171106	0.135884	1.23146	0.518615	0.0224487	0.0168354	0.00635096	0.000438543	0.000149071	0.00016549
Ww716_Pseudomonadota	d__Bacteria;p__Pseudomonadota;c__Alphaproteobacteria;o__Rhodobacterales;f__Rhodobacteraceae;g__Cypionkella;s__Cypionkella sp024642045	Pseudomonadota	0.6	3500122	19670	representative	257_0	95.6	1.3	42.86	0.74282	S3	sediment	Site_3	Sediment	Brackish	0.000430872	0.000284721	0.00299042	0.000403374	0.000241329	0.000215625	3.44664e-06	6.52299e-06	8.21075e-05	0.0476054	0.0279368	0.61333	0.00305853	0.00293838	0.00202597	0.000151484	3.7607e-05	8.20644e-05
Ww977_Pseudomonadota	d__Bacteria;p__Pseudomonadota;c__Gammaproteobacteria;o__Pseudomonadales;f__Porticoccaceae;g__LSUCC0057;s__LSUCC0057 sp024639885	Pseudomonadota	0.62	2213660	127741	representative	220_1	98.89	0.01	100	0	S6	water	Site_8	Water	Marine	0.000282479	0.00027744	0.223204	0.348808	0.315501	0.36185	0.339273	0.372665	0.275429	0	0	0.000232538	0.000312908	0.000927291	0.000574327	0.000695976	0.000778511	0.000441292
Ww846_Pseudomonadota	d__Bacteria;p__Pseudomonadota;c__Gammaproteobacteria;o__Burkholderiales;f__Burkholderiaceae;g__Rubrivivax;s__Rubrivivax sp024641925	Pseudomonadota	0.66	4934944	14934	representative	535_0	93.49	1.29	57.14	0.552894	S3	sediment	Site_3	Sediment	Brackish	0.000203732	0.000157325	0.00176553	0.000418545	0.000157133	5.88202e-05	8.55589e-06	1.0795e-05	3.25431e-05	0.0343723	0.00602406	0.40644	0.0298318	0.00510493	0.00743956	1.25956e-05	7.18312e-06	3.56663e-05
Ww641_Pseudomonadota	d__Bacteria;p__Pseudomonadota;c__Alphaproteobacteria;o__Caulobacterales;f__Parvularculaceae;g__CV81;s__	Pseudomonadota	0.6	1953466	3584	representative	314_0	57.35	1.66	83.33	0.276722	S3	sediment	Site_3	Sediment	Brackish	0.000156914	3.55917e-05	0.00583345	0.00382118	0.00262276	0.00113923	7.7194e-05	7.79171e-05	0.000298559	0.11437	0.0504412	0.287396	0.0893118	0.0599202	0.051664	0.000688638	0.000141146	0.000447357
Ww874_Pseudomonadota	d__Bacteria;p__Pseudomonadota;c__Gammaproteobacteria;o__Burkholderiales;f__Nitrosomonadaceae;g__GCA-2721545;s__	Pseudomonadota	0.4	1315697	11745	representative	58_1	64.54	1.13	57.14	0.484318	S5	sediment	Site_5	Sediment	Brackish	0.000130466	7.92667e-05	0.00680519	0.0140296	0.0199863	0.00414774	0.000696846	0.000694119	0.00148403	0.021081	0.0129469	0.0818601	0.283188	0.595794	0.549191	0.0352085	0.00640624	0.00836421
Ww859_Pseudomonadota	d__Bacteria;p__Pseudomonadota;c__Gammaproteobacteria;o__Burkholderiales;f__Methylophilaceae;g__BACL14;s__BACL14 sp024642775	Pseudomonadota	0.35	1232294	76971	representative	164_1	92.91	1.16	50	0.58	S4	water	Site_5	Water	Brackish	0.000119397	0.000460772	3.7355	4.27764	7.93847	5.56166	7.38572	6.94084	6.0179	0.00479261	0.000779579	0.00453111	0.013299	0.0124022	0.0126436	0.00772451	0.0126876	0.00525236
Ww792_Pseudomonadota	d__Bacteria;p__Pseudomonadota;c__Alphaproteobacteria;o__Sphingomonadales;f__Sphingomonadaceae;g__Novosphingobium;s__Novosphingobium sp024642085	Pseudomonadota	0.61	2895519	96648	representative	291_0	99.41	0.94	25	0.705	S3	sediment	Site_2	Sediment	Non-saline	0.000114331	9.60481e-05	0.00278735	0.000239286	0.000109993	8.35413e-05	4.16632e-06	1.05134e-05	3.50301e-05	0.06161	1.75215	0.928333	0.00344594	0.0014555	0.00107465	0.000123496	3.4478e-05	5.6911e-05
Ww719_Pseudomonadota	d__Bacteria;p__Pseudomonadota;c__Alphaproteobacteria;o__Rhodobacterales;f__Rhodobacteraceae;g__JAHEAO01;s__JAHEAO01 sp024642725	Pseudomonadota	0.6	3386175	44523	representative	281_1	97.76	0.45	100	0	S3	sediment	Site_3	Sediment	Brackish	8.69018e-05	4.10654e-05	0.0859502	0.102561	0.110007	0.0291431	0.00397945	0.00383648	0.0151469	0.107787	0.0106651	2.32635	1.7499	1.69156	1.2864	0.149392	0.0454161	0.0326425
Ww671_Pseudomonadota	d__Bacteria;p__Pseudomonadota;c__Alphaproteobacteria;o__Puniceispirillales;f__Puniceispirillaceae;g__UBA3439;s__UBA3439 sp017859295	Pseudomonadota	0.51	1899036	49241	representative	241_1	98.62	0	0	0	S9	water	Site_7	Water	Brackish	8.39338e-05	0.000549178	5.80128	9.85736	11.1022	9.76192	13.7552	12.2974	10.2559	0.00859537	0.000172674	0.00835601	0.0121693	0.0278197	0.0178898	0.0132538	0.0260488	0.00670086
Ww997_Pseudomonadota	d__Bacteria;p__Pseudomonadota;c__Gammaproteobacteria;o__Rariloculales;f__Rariloculaceae;g__JAHEEM01;s__JAHEEM01 sp024640695	Pseudomonadota	0.62	1918349	5136	representative	493_1	61.34	3.93	0	3.93	S4	sediment	Site_5	Sediment	Brackish	5.11316e-05	3.62433e-05	0.0100697	0.0242735	0.0274657	0.00633	0.0010156	0.00115048	0.00288162	0.182869	0.125704	0.129791	0.446628	0.549194	0.440632	0.0457364	0.012016	0.00535842
Ww809_Pseudomonadota	d__Bacteria;p__Pseudomonadota;c__Gammaproteobacteria;o__Burkholderiales;f__Burkholderiaceae;g__JAABRC01;s__JAABRC01 sp024642025	Pseudomonadota	0.58	2898327	7610	representative	194_0	81.88	4.41	60	1.764	S3	sediment	Site_3	Sediment	Brackish	4.23038e-05	8.39607e-05	0.000731761	0.000171397	8.12203e-05	4.67378e-05	4.16228e-06	1.57548e-05	1.74981e-05	0.0249369	0.00333076	0.413782	0.00101891	0.00111649	0.000434065	5.79906e-05	2.2214e-05	3.8015e-05
Ww682_Pseudomonadota	d__Bacteria;p__Pseudomonadota;c__Alphaproteobacteria;o__Rhizobiales;f__Aestuariivirgaceae;g__Anderseniella;s__Anderseniella sp024642465	Pseudomonadota	0.61	4271066	27220	representative	282_1	96.3	0.87	100	0	S3	sediment	Site_4	Sediment	Brackish	4.019e-05	0	0.037487	0.0507047	0.0475487	0.0128994	0.00190372	0.00149854	0.00755591	0.0952298	0.0451013	0.826879	1.06455	0.771935	0.607059	0.0635953	0.0228885	0.0134049
Ww753_Pseudomonadota	d__Bacteria;p__Pseudomonadota;c__Alphaproteobacteria;o__Rhodobacterales;f__Rhodobacteraceae;g__Nereida;s__Nereida sp024640765	Pseudomonadota	0.54	2302705	148588	representative	254_1	98.72	0.53	0	0.53	S3	water	Site_9	Water	Marine	2.66231e-05	0.000337163	2.61049	5.30084	5.4901	6.31733	5.56328	5.73108	6.12079	0.00412939	0	0.00554012	0.00933538	0.0176863	0.0137714	0.013635	0.0169066	0.00357406
Ww963_Pseudomonadota	d__Bacteria;p__Pseudomonadota;c__Gammaproteobacteria;o__Pseudomonadales;f__Porticoccaceae;g__HTCC2207;s__HTCC2207 sp024644585	Pseudomonadota	0.44	1391877	32335	representative	99_1	88.18	0	0	0	S7	water	Site_9	Water	Marine	2.6427e-05	3.33014e-05	0.0447161	0.0884649	0.0970983	0.0818833	0.466966	0.371626	0.927899	0.00301612	0.00395532	0.000262982	0.000925769	0.000884332	0.00127404	0.00304867	0.00987538	0.0120886
Ww795_Pseudomonadota	d__Bacteria;p__Pseudomonadota;c__Alphaproteobacteria;o__UBA8366;f__JADFVY01;g__JAHELM01;s__JAHELM01 sp024644185	Pseudomonadota	0.66	2931740	6500	representative	490_0	82.85	1.74	50	0.87	S3	sediment	Site_3	Sediment	Brackish	2.5093e-05	7.90512e-06	0.00249482	0.000214034	0.000151143	6.93077e-05	1.23445e-05	2.59587e-06	8.64934e-06	0.062269	0.0140443	0.326666	0.0031466	0.00197055	0.00274197	0.000335608	0.000744999	0.000398254
Ww946_Pseudomonadota	d__Bacteria;p__Pseudomonadota;c__Gammaproteobacteria;o__Pseudomonadales;f__Litorivicinaceae;g__HIMB30;s__HIMB30 sp024640985	Pseudomonadota	0.51	1640322	92554	representative	210_1	93.49	0.49	0	0.49	S4	water	Site_7	Water	Brackish	2.24243e-05	0.000134223	1.43346	2.33897	2.83769	2.28108	3.58877	3.24728	2.89209	0.00306582	0.00322539	0.00169999	0.0029626	0.00471258	0.00381004	0.00420808	0.0070538	0.00784243
Ww847_Pseudomonadota	d__Bacteria;p__Pseudomonadota;c__Gammaproteobacteria;o__Burkholderiales;f__Burkholderiaceae;g__Rubrivivax;s__Rubrivivax sp024641945	Pseudomonadota	0.68	5012495	35122	representative	536_0	98.1	0.93	0	0.93	S3	sediment	Site_3	Sediment	Brackish	2.20148e-05	6.9354e-06	0.000994902	0.000297316	0.000182328	0.00011196	3.61008e-06	3.03658e-06	4.21573e-05	0.0622842	0.119805	0.975105	0.022293	0.00371814	0.00543892	0	0	2.08614e-05
Ww1054_Pseudomonadota	d__Bacteria;p__Pseudomonadota;c__Gammaproteobacteria;o__Xanthomonadales;f__SZUA-36;g__WTJD01;s__WTJD01 sp024640045	Pseudomonadota	0.6	3374256	24540	representative	386_0	91.23	6.11	18.92	4.95399	S5	sediment	Site_5	Sediment	Brackish	2.18022e-05	6.8684e-06	0.0208066	0.0590399	0.0692309	0.0204312	0.00513221	0.00496196	0.0120591	0.0200713	0	0.340058	0.775202	1.46026	1.29413	0.401032	0.0698308	0.046466
Ww740_Pseudomonadota	d__Bacteria;p__Pseudomonadota;c__Alphaproteobacteria;o__Rhodobacterales;f__Rhodobacteraceae;g__Lentibacter;s__Lentibacter algarum	Pseudomonadota	0.56	2476872	28097	representative	246_1	89.08	0.49	50	0.245	S8	water	Site_9	Water	Marine	1.98008e-05	0.0002386	1.36211	2.45377	2.25098	2.74667	2.65533	2.90389	3.08273	0.000832369	0	0.00686081	0.0181748	0.0406955	0.030643	0.017578	0.0165666	0.00875733
Ww919_Pseudomonadota	d__Bacteria;p__Pseudomonadota;c__Gammaproteobacteria;o__Pseudomonadales;f__Halieaceae;g__Aequoribacter;s__Aequoribacter sp024644535	Pseudomonadota	0.51	2480732	154366	representative	215_1	97.15	0.48	0	0.48	S9	water	Site_7	Water	Brackish	1.977e-05	6.0725e-05	0.514116	0.77654	0.801423	0.796019	1.21668	1.1767	1.09653	0.000987387	0.000432916	0.0014214	0.00323495	0.0050012	0.00443993	0.00408931	0.00340455	0.000798689
Ww989_Pseudomonadota	d__Bacteria;p__Pseudomonadota;c__Gammaproteobacteria;o__Pseudomonadales;f__Pseudohongiellaceae;g__UBA9145;s__UBA9145 sp024639905	Pseudomonadota	0.57	2672533	299534	representative	232_1	95.56	0.12	0	0.12	S6	water	Site_8	Water	Marine	1.83512e-05	0.000216796	2.14435	3.35595	3.42574	3.39638	4.437	4.66203	3.70281	0.00104721	0	0.00321048	0.00649004	0.0122038	0.00848795	0.00664122	0.0124276	0.00258675
Ww776_Pseudomonadota	d__Bacteria;p__Pseudomonadota;c__Alphaproteobacteria;o__Rhodobacterales;f__Rhodobacteraceae;g__Roseobacter;s__Roseobacter sp024639605	Pseudomonadota	0.6	3702061	21971	representative	253_1	96.27	0.5	50	0.25	S7	sediment	Site_7	Sediment	Brackish	1.65597e-05	0	0.0176977	0.0658535	0.0949503	0.0340242	0.0176634	0.0173051	0.0492645	0.00569905	0.000790601	0.184119	0.707328	1.46256	1.6407	1.79786	0.406134	0.366297
Ww1033_Pseudomonadota	d__Bacteria;p__Pseudomonadota;c__Gammaproteobacteria;o__Woeseiales;f__Woeseiaceae;g__JAACFE01;s__	Pseudomonadota	0.62	3788225	50335	representative	394_0	88.41	11.31	63.93	4.07952	S7	sediment	Site_7	Sediment	Brackish	1.61831e-05	1.22357e-05	0.0152313	0.107426	0.132502	0.0312555	0.0153748	0.0149146	0.0448685	0.00701077	0.00151287	0.102102	1.16472	2.21845	2.25952	4.05833	0.680715	0.29549
Ww971_Pseudomonadota	d__Bacteria;p__Pseudomonadota;c__Gammaproteobacteria;o__Pseudomonadales;f__Porticoccaceae;g__HTCC2207;s__HTCC2207 sp024644595	Pseudomonadota	0.51	2456803	354294	representative	313_1	98.58	0	0	0	S8	water	Site_8	Water	Marine	1.49719e-05	4.71665e-05	0.549277	0.873614	0.98928	0.99578	1.08013	1.04716	0.870512	0.000142164	0.00047385	0.000425701	0.000917599	0.00134714	0.00114747	0.000956922	0.00137952	4.82043e-05
Ww657_Pseudomonadota	d__Bacteria;p__Pseudomonadota;c__Alphaproteobacteria;o__Parvibaculales;f__RS24;g__JAHEGN01;s__JAHEGN01 sp024645085	Pseudomonadota	0.52	1767708	110879	representative	217_1	97.83	0	0	0	S7	water	Site_7	Water	Brackish	1.38722e-05	5.24425e-05	0.51344	0.805571	1.00892	0.849237	1.27012	1.12511	0.83078	0.00079033	0	0.000577052	0.000720303	0.000894732	0.00162316	0.00103353	0.0032827	0.000270256
Ww778_Pseudomonadota	d__Bacteria;p__Pseudomonadota;c__Alphaproteobacteria;o__Rhodobacterales;f__Rhodobacteraceae;g__Thermohalobaculum;s__	Pseudomonadota	0.69	2772048	4701	representative	265_0	63.62	3.53	7.14	3.27796	S3	sediment	Site_4	Sediment	Brackish	1.32693e-05	0	0.0140405	0.023042	0.0217596	0.0060211	0.000859499	0.000845588	0.00309494	0.0254319	0.025435	0.36707	0.493801	0.414061	0.335469	0.0244632	0.00723691	0.0058026
Ww704_Pseudomonadota	d__Bacteria;p__Pseudomonadota;c__Alphaproteobacteria;o__Rhodobacterales;f__Rhodobacteraceae;g__Amylibacter;s__Amylibacter sp024640245	Pseudomonadota	0.58	2948042	18169	representative	277_1	90.85	2.76	56.25	1.2075	S5	sediment	Site_5	Sediment	Brackish	1.24771e-05	0	0.0185844	0.0612477	0.0677885	0.0165419	0.0039059	0.00357798	0.0106745	0.0221873	0.000368074	0.447765	0.988002	1.40648	1.19449	0.289224	0.0621032	0.0401231
Ww763_Pseudomonadota	d__Bacteria;p__Pseudomonadota;c__Alphaproteobacteria;o__Rhodobacterales;f__Rhodobacteraceae;g__Planktomarina;s__Planktomarina temperata	Pseudomonadota	0.55	2277062	34339	representative	250_1	93.51	0.25	66.67	0.083325	S6	water	Site_8	Water	Marine	1.07692e-05	0.000218825	2.23075	4.28115	4.04012	5.30513	6.0104	6.32489	6.32292	0.00207104	0.000576029	0.00269078	0.00575222	0.0127357	0.00966184	0.00988609	0.0150995	0.0036345
Ww982_Pseudomonadota	d__Bacteria;p__Pseudomonadota;c__Gammaproteobacteria;o__Pseudomonadales;f__Pseudohongiellaceae;g__RFVC01;s__RFVC01 sp024644515	Pseudomonadota	0.48	2761442	28721	representative	221_1	93.46	0.37	33.33	0.246679	S7	water	Site_7	Water	Brackish	8.88016e-06	1.67853e-05	0.100932	0.146371	0.167208	0.130667	0.229232	0.200595	0.180438	0.000505921	0.000826914	0.000151079	0.000757841	0.00135793	0.00148375	0.00311304	0.0023165	0.00188564
Ww731_Pseudomonadota	d__Bacteria;p__Pseudomonadota;c__Alphaproteobacteria;o__Rhodobacterales;f__Rhodobacteraceae;g__JAHEJA01;s__JAHEJA01 sp024639125	Pseudomonadota	0.5	2811865	60080	representative	248_1	98.18	0.44	0	0.44	S9	water	Site_9	Water	Marine	8.72092e-06	9.06634e-05	1.06869	1.87479	1.7973	2.26761	2.10311	2.16865	2.39475	0.00124293	0	0.0033351	0.0084827	0.0179208	0.0143067	0.00920039	0.00961614	0.01716
Ww943_Pseudomonadota	d__Bacteria;p__Pseudomonadota;c__Gammaproteobacteria;o__Pseudomonadales;f__JAHEIH01;g__JAHEIH01;s__JAHEIH01 sp024639455	Pseudomonadota	0.52	2837662	243212	representative	233_1	98.89	0	0	0	S8	water	Site_8	Water	Marine	8.64164e-06	6.1254e-05	0.255499	0.446176	0.461732	0.49253	1.21585	1.20859	0.283214	0	0	0.000348906	0.00137907	0.00216726	0.00215093	0.00447952	0.0150374	0.0259996
Ww996_Pseudomonadota	d__Bacteria;p__Pseudomonadota;c__Gammaproteobacteria;o__Rariloculales;f__Rariloculaceae;g__JAHEEM01;s__JAHEEM01 sp024640685	Pseudomonadota	0.63	2998830	10437	representative	392_1	82.07	3.64	25.93	2.69615	S6	sediment	Site_5	Sediment	Brackish	8.17721e-06	0	0.00986691	0.0465615	0.0592477	0.0147356	0.0047489	0.00481674	0.0113054	0.00239255	0	0.0639126	0.468206	1.03833	0.829451	0.212254	0.0660169	0.0330013
Ww801_Pseudomonadota	d__Bacteria;p__Pseudomonadota;c__Gammaproteobacteria;o__Arenicellales;f__JAANXG01;g__JAHEKE01;s__JAHEKE01 sp024639325	Pseudomonadota	0.57	4655209	33780	representative	558_1	96.04	0.91	50	0.455	S8	sediment	Site_8	Sediment	Marine	7.90149e-06	2.48923e-06	0.000430967	0.00298792	0.0037777	0.00241521	0.0080166	0.00232962	0.0123632	9.00165e-05	0.00123819	0.00231006	0.0185603	0.0445596	0.0407266	0.95082	5.97464	0.727335
Ww1025_Pseudomonadota	d__Bacteria;p__Pseudomonadota;c__Gammaproteobacteria;o__UBA6429;f__UBA6429;g__JACQBC01;s__JACQBC01 sp024641475	Pseudomonadota	0.49	3219545	54105	representative	131_0	96.83	3.87	11.54	3.4234	S3	sediment	Site_3	Sediment	Brackish	7.61662e-06	0	0.00284866	0.000231445	8.60198e-05	4.50801e-05	5.62051e-06	1.41829e-05	1.83777e-05	0.145788	0.0155816	0.843813	0.0029497	0.000820664	0.000797967	0.000133962	3.10081e-05	1.87043e-05
Ww1058_Pseudomonadota	d__Bacteria;p__Pseudomonadota;c__Gammaproteobacteria;o__XN24;f__XN24;g__JAHEFR01;s__JAHEFR01 sp024640085	Pseudomonadota	0.64	3232445	76593	representative	487_1	93.71	3.3	0	3.3	S5	sediment	Site_6	Sediment	Brackish	7.58622e-06	0	0.008636	0.0640323	0.0574547	0.0190197	0.0065311	0.00643454	0.01593	0.00437368	0.000594393	0.102508	0.796492	1.02663	1.1578	0.195431	0.0482399	0.0256445
Ww886_Pseudomonadota	d__Bacteria;p__Pseudomonadota;c__Gammaproteobacteria;o__Chromatiales;f__Sedimenticolaceae;g__JAHEHQ01;s__JAHEHQ01 sp024644505	Pseudomonadota	0.58	3364014	8740	representative	567_1	85.27	3.86	42.86	2.2056	S8	sediment	Site_7	Sediment	Brackish	7.28952e-06	0	0.000361238	0.00619049	0.00598507	0.00125693	0.00151333	0.00107459	0.00346241	0.000873441	0.000322561	0.00467404	0.104014	0.117579	0.184127	1.23119	1.21345	0.108293
Ww1040_Pseudomonadota	d__Bacteria;p__Pseudomonadota;c__Gammaproteobacteria;o__Woeseiales;f__Woeseiaceae;g__SZUA-117;s__SZUA-117 sp024640345	Pseudomonadota	0.55	3713779	29999	representative	401_1	87.31	2.78	12.5	2.4325	S5	sediment	Site_6	Sediment	Brackish	6.60299e-06	0	0.0560743	0.112304	0.119614	0.0206372	0.00261492	0.00253286	0.0118807	0.0778391	0.000730455	1.115	2.3782	2.88796	3.02769	0.181397	0.0309933	0.0178985
Ww923_Pseudomonadota	d__Bacteria;p__Pseudomonadota;c__Gammaproteobacteria;o__Pseudomonadales;f__Halieaceae;g__Halioglobus;s__Halioglobus sp024640505	Pseudomonadota	0.61	4178975	27029	representative	206_1	95.7	4	25	3	S5	sediment	Site_5	Sediment	Brackish	5.86796e-06	0	0.0483591	0.180789	0.201073	0.066284	0.0248492	0.0215166	0.063895	0.0393718	0.00285882	0.780725	2.63386	3.7707	3.60987	3.87113	0.570364	0.282109
Ww845_Pseudomonadota	d__Bacteria;p__Pseudomonadota;c__Gammaproteobacteria;o__Burkholderiales;f__Burkholderiaceae;g__Rubrivivax_A;s__Rubrivivax_A sp024641965	Pseudomonadota	0.67	4191068	17411	representative	533_1	94.06	1.4	28.57	1.00002	S5	sediment	Site_3	Sediment	Brackish	5.85103e-06	8.2947e-06	0.0769084	0.0825557	0.0652934	0.0170403	0.00170259	0.00134011	0.00993071	0.0777724	0.0131413	0.941488	0.969402	0.878499	0.527895	0.0128539	0.00590109	0.00676664
Ww807_Pseudomonadota	d__Bacteria;p__Pseudomonadota;c__Gammaproteobacteria;o__BM003;f__BM003;g__CAKZML01;s__	Pseudomonadota	0.58	2123945	7054	representative	204_1	64.54	2.35	50	1.175	S6	sediment	Site_5	Sediment	Brackish	5.77276e-06	0	0.0380478	0.139637	0.198606	0.0328549	0.00734119	0.00683308	0.0242201	0.063743	0.00155378	0.649284	1.63868	2.64876	2.34523	0.41987	0.0810442	0.0378709
Ww985_Pseudomonadota	d__Bacteria;p__Pseudomonadota;c__Gammaproteobacteria;o__Pseudomonadales;f__Pseudohongiellaceae;g__UBA9145;s__UBA9145 sp002700775	Pseudomonadota	0.44	2151243	7601	representative	63_1	63.92	1.85	60	0.74	S9	water	Site_9	Water	Marine	5.69951e-06	1.07732e-05	0.0209488	0.0387216	0.0393742	0.0376329	0.0962769	0.0940777	0.183624	0.000324713	0.000304859	5.30091e-05	0.000161566	0.000232769	0.000174809	0.000505195	0.00221543	0.00218784
Ww679_Pseudomonadota	d__Bacteria;p__Pseudomonadota;c__Alphaproteobacteria;o__Rhizobiales;f__Aestuariivirgaceae;g__Anderseniella;s__Anderseniella sp024640405	Pseudomonadota	0.56	4307742	33174	representative	296_1	94.48	1.01	66.67	0.336633	S4	sediment	Site_5	Sediment	Brackish	5.69255e-06	0	0.0137244	0.0417698	0.0583656	0.0140564	0.00433371	0.00396974	0.0111393	0.00857214	0.000346369	0.200285	0.707093	1.10465	1.04052	0.749447	0.181087	0.0696844
Ww953_Pseudomonadota	d__Bacteria;p__Pseudomonadota;c__Gammaproteobacteria;o__Pseudomonadales;f__Nitrincolaceae;g__Marinobacterium_E;s__Marinobacterium_E sp024640955	Pseudomonadota	0.53	2585756	104673	representative	230_1	98.35	0.01	100	0	S4	water	Site_8	Water	Marine	4.74176e-06	0.000318181	1.74752	2.99795	2.86776	3.70661	7.07037	7.93338	2.38033	0.00500023	0.000743049	0.00294507	0.0163947	0.0507219	0.046168	0.13313	0.522521	0.367176
Ww1026_Pseudomonadota	d__Bacteria;p__Pseudomonadota;c__Gammaproteobacteria;o__UBA6429;f__UBA6429;g__JAHEDA01;s__JAHEDA01 sp024641445	Pseudomonadota	0.54	2819430	8061	representative	405_0	90.19	3.11	45	1.7105	S3	sediment	Site_3	Sediment	Brackish	4.34876e-06	0	0.00215099	0.00011128	3.92909e-05	0	8.55752e-06	8.09783e-06	5.09653e-05	0.0383603	0	0.395801	0.000671281	0.000383481	0.000667456	0.00161785	0.00087653	0.000302632
Ww1006_Pseudomonadota	d__Bacteria;p__Pseudomonadota;c__Gammaproteobacteria;o__S012-40;f__S012-40;g__;s__	Pseudomonadota	0.48	2384611	5009	representative	130_0	63.78	1.9	37.5	1.1875	S3	sediment	Site_3	Sediment	Brackish	0	0	0.000360569	0.00010416	4.06484e-05	8.11522e-06	0	0	7.08924e-06	0.0253207	0	0.268321	0.000340102	5.13532e-05	4.60017e-05	0	0	0
Ww927_Pseudomonadota	d__Bacteria;p__Pseudomonadota;c__Gammaproteobacteria;o__Pseudomonadales;f__Halieaceae;g__Halioglobus;s__Halioglobus sp024642265	Pseudomonadota	0.61	4222779	29401	representative	207_1	96.69	2.5	28.57	1.78575	S3	sediment	Site_3	Sediment	Brackish	0	0	0.0755788	0.108327	0.098772	0.027739	0.00367528	0.00342063	0.0159372	0.10098	0.00858644	1.80901	1.83602	1.68817	1.31234	0.192167	0.0457973	0.0284209
Ww926_Pseudomonadota	d__Bacteria;p__Pseudomonadota;c__Gammaproteobacteria;o__Pseudomonadales;f__Halieaceae;g__Halioglobus;s__Halioglobus sp024642245	Pseudomonadota	0.61	3661189	51155	representative	209_0	89.43	2.11	10	1.899	S3	sediment	Site_3	Sediment	Brackish	0	0	0.0382988	0.0371631	0.031339	0.00863934	0.000891301	0.000777425	0.0043334	0.0643599	0.0114887	0.994903	0.560905	0.492305	0.253801	0.0237846	0.0073679	0.00624762
Ww882_Pseudomonadota	d__Bacteria;p__Pseudomonadota;c__Gammaproteobacteria;o__Burkholderiales;f__SG8-41;g__Ga0077527;s__	Pseudomonadota	0.61	2186154	4479	representative	216_0	56.44	1.64	25	1.23	S3	sediment	Site_3	Sediment	Brackish	0	0	0.0192298	0.0182623	0.0165762	0.0028813	0.000270392	0.00029242	0.00175921	0.0559568	0.0026213	0.571586	0.552871	0.368941	0.241943	0.00574198	0.00192829	0.00176646
Ww724_Pseudomonadota	d__Bacteria;p__Pseudomonadota;c__Alphaproteobacteria;o__Rhodobacterales;f__Rhodobacteraceae;g__JAHEBU01;s__JAHEBU01 sp024642115	Pseudomonadota	0.63	3751171	314440	representative	256_0	99.09	0.61	0	0.61	S3	sediment	Site_3	Sediment	Brackish	0	0	0.00371631	0.000146369	1.47658e-05	1.54765e-05	1.28639e-05	0	2.25331e-05	0.0465232	0.000289269	1.39288	0.000577468	0.000105871	6.90592e-05	4.17266e-05	0	1.95814e-05
Ww723_Pseudomonadota	d__Bacteria;p__Pseudomonadota;c__Alphaproteobacteria;o__Rhodobacterales;f__Rhodobacteraceae;g__JAHEBS01;s__JAHEBS01 sp024642145	Pseudomonadota	0.63	2639450	14440	representative	258_0	94.59	3.11	66.67	1.03656	S3	sediment	Site_3	Sediment	Brackish	0	0	0.00879976	0.00233774	0.00146371	0.000553543	3.42789e-05	0	0.000144107	0.0212043	0.00044106	0.568311	0.0412639	0.0302353	0.00968189	0.000353025	7.39012e-05	6.76836e-05
Ww771_Pseudomonadota	d__Bacteria;p__Pseudomonadota;c__Alphaproteobacteria;o__Rhodobacterales;f__Rhodobacteraceae;g__RFZI01;s__RFZI01 sp024642185	Pseudomonadota	0.62	2467921	8898	representative	279_1	83.12	1.48	62.5	0.555	S3	sediment	Site_3	Sediment	Brackish	0	0	0.0282016	0.0250816	0.0256642	0.00871949	0.000896982	0.000752432	0.00222622	0.035683	0.000797222	0.967932	0.35076	0.500379	0.247854	0.00735772	0.00378895	0.00273667
Ww784_Pseudomonadota	d__Bacteria;p__Pseudomonadota;c__Alphaproteobacteria;o__Sphingomonadales;f__Sphingomonadaceae;g__Allopontixanthobacter;s__Allopontixanthobacter sp024642525	Pseudomonadota	0.59	2529404	142022	representative	285_0	98.79	0.09	50	0.045	S3	sediment	Site_3	Sediment	Brackish	0	0	0.0263649	0.0105072	0.00890154	0.00321328	0.000212237	0.000216632	0.00121638	0.0652188	0.00340007	0.996861	0.192823	0.143207	0.110647	0.00629868	0.00276981	0.00301842
Ww786_Pseudomonadota	d__Bacteria;p__Pseudomonadota;c__Alphaproteobacteria;o__Sphingomonadales;f__Sphingomonadaceae;g__Allopontixanthobacter;s__Allopontixanthobacter sp024642565	Pseudomonadota	0.59	2470447	85610	representative	286_0	99.05	0.43	0	0.43	S3	sediment	Site_3	Sediment	Brackish	0	0	0.021314	0.0052017	0.00371061	0.00138257	0.000100105	8.9337e-05	0.000513219	0.0893034	0.00118475	1.81529	0.110371	0.0775446	0.0347785	0.00137464	0.000830507	0.000542576
Ww785_Pseudomonadota	d__Bacteria;p__Pseudomonadota;c__Alphaproteobacteria;o__Sphingomonadales;f__Sphingomonadaceae;g__Allopontixanthobacter;s__Allopontixanthobacter sp024642545	Pseudomonadota	0.59	2483112	21074	representative	287_0	97.48	1.28	14.29	1.09709	S3	sediment	Site_3	Sediment	Brackish	0	0	0.000904908	0.000105293	2.78828e-05	1.169e-05	4.85828e-06	3.06487e-06	2.04241e-05	0.00253735	0	0.519118	0.000704647	0.000353576	0.000218671	1.31272e-05	0	1.1721e-05
Ww788_Pseudomonadota	d__Bacteria;p__Pseudomonadota;c__Alphaproteobacteria;o__Sphingomonadales;f__Sphingomonadaceae;g__Alteraurantiacibacter;s__Alteraurantiacibacter sp024642335	Pseudomonadota	0.62	2644872	40864	representative	288_0	95.56	0	0	0	S3	sediment	Site_3	Sediment	Brackish	0	0	0.0396218	0.0298192	0.027968	0.00725447	0.000775396	0.000578363	0.00305201	0.067888	0.00814412	1.28382	0.571277	0.479271	0.215634	0.0179554	0.00552375	0.0048404
Ww787_Pseudomonadota	d__Bacteria;p__Pseudomonadota;c__Alphaproteobacteria;o__Sphingomonadales;f__Sphingomonadaceae;g__Alteraurantiacibacter;s__	Pseudomonadota	0.65	2300907	5637	representative	290_0	71.17	1.81	50	0.905	S3	sediment	Site_3	Sediment	Brackish	0	0	0.0151069	0.0100734	0.00918973	0.00287637	0.000193991	0.000224915	0.0010837	0.0314735	0.00320281	0.653517	0.177903	0.133035	0.0609714	0.00268858	0.00106425	0.00303276
Ww1015_Pseudomonadota	d__Bacteria;p__Pseudomonadota;c__Gammaproteobacteria;o__SG8-11;f__SG8-11;g__UBA6920;s__UBA6920 sp024641505	Pseudomonadota	0.54	4576902	43253	representative	3_0	97.48	3.55	18.75	2.88437	S3	sediment	Site_3	Sediment	Brackish	0	0	0.000668782	0.000239925	0.00026624	0.000105703	0	3.32558e-06	1.29275e-05	0.080802	0.000163	0.510732	0.00122233	0.00148694	0.000793907	6.20233e-05	5.90281e-05	2.58752e-05
Ww1051_Pseudomonadota	d__Bacteria;p__Pseudomonadota;c__Gammaproteobacteria;o__Xanthomonadales;f__SZUA-36;g__SHZL01;s__	Pseudomonadota	0.54	3807918	7944	representative	387_0	88.87	6.65	25	4.9875	S3	sediment	Site_3	Sediment	Brackish	0	0	0.0268337	0.00415742	0.00299642	0.0014204	8.55373e-05	6.99503e-05	0.000268587	0.0254525	0.00632121	0.341637	0.0254013	0.0281404	0.0173398	0.00197587	0.000466707	0.000617549
Ww851_Pseudomonadota	d__Bacteria;p__Pseudomonadota;c__Gammaproteobacteria;o__Burkholderiales;f__Gallionellaceae;g__Gallionella;s__Gallionella sp024641025	Pseudomonadota	0.49	2515111	35215	representative	190_1	91.51	0.66	50	0.33	S4	sediment	Site_4	Sediment	Brackish	0	0	0.00394279	0.0206088	0.018141	0.0019697	0.000338151	0.000236019	0.00407653	0.0254806	0.00141107	0.19707	0.974037	0.283383	0.578729	0.0130856	0.0028443	0.00107905
Ww1016_Pseudomonadota	d__Bacteria;p__Pseudomonadota;c__Gammaproteobacteria;o__Steroidobacterales;f__Steroidobacteraceae;g__SG8-30;s__SG8-30 sp024642505	Pseudomonadota	0.65	3066032	38884	representative	433_1	94.4	3.85	41.18	2.26457	S3	sediment	Site_4	Sediment	Brackish	0	0	0.0300363	0.0671794	0.0535231	0.0156244	0.00210502	0.00186163	0.00790108	0.0267802	0.00448202	0.722722	0.975013	0.572033	0.407814	0.0223	0.00951307	0.00700766
Ww839_Pseudomonadota	d__Bacteria;p__Pseudomonadota;c__Gammaproteobacteria;o__Burkholderiales;f__Burkholderiaceae;g__Quisquiliibacterium;s__	Pseudomonadota	0.69	3043572	5793	representative	538_1	74.85	1.51	0	1.51	S6	sediment	Site_4	Sediment	Brackish	0	0	0.00898735	0.0360453	0.0342135	0.00659027	0.000919567	0.000652628	0.00510445	0.0258969	0.00219091	0.519623	1.48217	0.767283	1.05163	0.0281759	0.0062474	0.00349955
Ww840_Pseudomonadota	d__Bacteria;p__Pseudomonadota;c__Gammaproteobacteria;o__Burkholderiales;f__Burkholderiaceae;g__Quisquiliibacterium;s__Quisquiliibacterium sp024641185	Pseudomonadota	0.68	3335650	12707	representative	539_0	82.22	1.52	75	0.38	S4	sediment	Site_4	Sediment	Brackish	0	0	0.0118607	0.0298361	0.02294	0.00484422	0.000649177	0.000435774	0.00429259	0.0188567	0.00234807	0.64604	0.754171	0.357563	0.218022	0.006476	0.00232719	0.00185389
Ww836_Pseudomonadota	d__Bacteria;p__Pseudomonadota;c__Gammaproteobacteria;o__Burkholderiales;f__Burkholderiaceae;g__Quisquiliibacterium;s__	Pseudomonadota	0.68	2259243	4747	representative	541_1	63.6	2.27	15.38	1.92087	S4	sediment	Site_4	Sediment	Brackish	0	0	0.00642415	0.0106932	0.00837241	0.00165743	0.000205578	0.000178534	0.00144041	0.0280871	0.00232665	0.426212	0.580761	0.215082	0.254229	0.00405727	0.00116556	0.000770337
Ww1052_Pseudomonadota	d__Bacteria;p__Pseudomonadota;c__Gammaproteobacteria;o__Xanthomonadales;f__SZUA-36;g__SZUA-36;s__	Pseudomonadota	0.53	2833656	7459	representative	101_0	80.15	5.4	8.33	4.95018	S3	sediment	Site_5	Sediment	Brackish	0	0	0.0114292	0.0482237	0.0496587	0.0106058	0.00196899	0.00202504	0.00746622	0.01833	0.000937385	0.363005	1.00372	1.12237	1.05026	0.11304	0.0215104	0.0118901
Ww646_Pseudomonadota	d__Bacteria;p__Pseudomonadota;c__Alphaproteobacteria;o__JAJFIK01;f__JAJFIK01;g__JAJFIK01;s__	Pseudomonadota	0.61	1942164	5189	representative	239_1	75.09	4.79	15	4.0715	S5	sediment	Site_5	Sediment	Brackish	0	0	0.0107726	0.0285597	0.0270504	0.0102579	0.00228271	0.00227666	0.00460454	0.00756951	0	0.0891676	0.245752	0.531442	0.471591	0.0741367	0.0235637	0.0297749
Ww777_Pseudomonadota	d__Bacteria;p__Pseudomonadota;c__Alphaproteobacteria;o__Rhodobacterales;f__Rhodobacteraceae;g__Silicimonas;s__	Pseudomonadota	0.62	2881949	27279	representative	252_0	72.61	3.91	20	3.128	S5	sediment	Site_5	Sediment	Brackish	0	0	0.00882308	0.029734	0.0340854	0.00865535	0.0016367	0.00156859	0.00417648	0.00586494	0.000258865	0.157209	0.469101	0.713288	0.632192	0.0761171	0.0213988	0.0123748
Ww1002_Pseudomonadota	d__Bacteria;p__Pseudomonadota;c__Gammaproteobacteria;o__Rariloculales;f__Rariloculaceae;g__JAHEEO01;s__JAHEEO01 sp024640665	Pseudomonadota	0.55	2914560	11915	representative	292_1	80.15	1.98	41.67	1.15493	S5	sediment	Site_5	Sediment	Brackish	0	0	0.00175824	0.0112447	0.0166097	0.00253634	0.000682952	0.000650182	0.00142975	0.00180145	0.000372303	0.0275829	0.272872	0.568715	0.56409	0.0825246	0.0176334	0.00405817
Ww1049_Pseudomonadota	d__Bacteria;p__Pseudomonadota;c__Gammaproteobacteria;o__Xanthomonadales;f__SZUA-36;g__JAHEFT01;s__JAHEFT01 sp024640025	Pseudomonadota	0.57	2838271	28359	representative	388_1	85.63	3.05	9.09	2.77276	S5	sediment	Site_5	Sediment	Brackish	0	0	0.0239078	0.121886	0.12292	0.032969	0.00899375	0.00882703	0.0280444	0.0201636	0.0019594	0.453881	2.1209	2.66597	2.5822	0.703086	0.120891	0.058329
Ww790_Pseudomonadota	d__Bacteria;p__Pseudomonadota;c__Alphaproteobacteria;o__Sphingomonadales;f__Sphingomonadaceae;g__Erythrobacter;s__	Pseudomonadota	0.56	1868941	5776	representative	389_0	69.15	3.33	15.38	2.81785	S5	sediment	Site_5	Sediment	Brackish	0	0	0.00312838	0.0162488	0.0219533	0.00694258	0.00435054	0.00380737	0.00942064	0.00309024	0.000447442	0.0339431	0.150978	0.434931	0.314427	0.323255	0.0833671	0.0746625
Ww1036_Pseudomonadota	d__Bacteria;p__Pseudomonadota;c__Gammaproteobacteria;o__Woeseiales;f__Woeseiaceae;g__JAHEFE01;s__JAHEFE01 sp024640365	Pseudomonadota	0.52	3275285	56031	representative	397_1	86.59	4.86	7.69	4.48627	S5	sediment	Site_5	Sediment	Brackish	0	0	0.0219674	0.0404801	0.0476176	0.00689213	0.00108471	0.00102703	0.00405686	0.0479943	0.000255319	0.402795	0.661688	0.948811	0.523897	0.0303028	0.00814877	0.00586771
Ww1037_Pseudomonadota	d__Bacteria;p__Pseudomonadota;c__Gammaproteobacteria;o__Woeseiales;f__Woeseiaceae;g__SZUA-117;s__SZUA-117 sp024640315	Pseudomonadota	0.56	3547014	59922	representative	402_0	84.39	1.2	0	1.2	S5	sediment	Site_5	Sediment	Brackish	0	0	0.0154526	0.0450818	0.0576452	0.0116371	0.00193861	0.00181302	0.00553571	0.010894	0.000847598	0.185003	0.615618	1.25705	0.99471	0.194771	0.0479898	0.0200805
Ww1032_Pseudomonadota	d__Bacteria;p__Pseudomonadota;c__Gammaproteobacteria;o__Woeseiales;f__Woeseiaceae;g__JAACFB01;s__JAACFB01 sp024640305	Pseudomonadota	0.55	2757866	128829	representative	408_0	76.5	2.8	0	2.8	S5	sediment	Site_5	Sediment	Brackish	0	0	0.0199823	0.0867309	0.108915	0.0199946	0.00401777	0.0038054	0.0115117	0.0118918	0.000508314	0.186768	1.01741	2.41192	1.62957	0.531821	0.0733054	0.0506304
Ww695_Pseudomonadota	d__Bacteria;p__Pseudomonadota;c__Alphaproteobacteria;o__Rhizobiales;f__Rhizobiaceae;g__JAHEGF01;s__JAHEGF01 sp024645155	Pseudomonadota	0.57	3266159	12871	representative	260_1	88.04	0.65	50	0.325	S6	sediment	Site_6	Sediment	Brackish	0	3.54786e-06	0.0034047	0.012812	0.019375	0.00361715	0.000727626	0.000652423	0.00208327	0.00593606	0.0015158	0.0997247	0.410187	0.458415	0.695776	0.0711075	0.0252291	0.00893834
Ww1043_Pseudomonadota	d__Bacteria;p__Pseudomonadota;c__Gammaproteobacteria;o__Woeseiales;f__Woeseiaceae;g__UBA1847;s__UBA1847 sp024639825	Pseudomonadota	0.58	3322593	43363	representative	407_1	89.32	2.85	0	2.85	S6	sediment	Site_6	Sediment	Brackish	0	0	0.017911	0.106176	0.139377	0.028932	0.00810939	0.00828935	0.0254599	0.0123257	0.00107828	0.106319	1.0768	2.28357	2.4283	2.11778	0.215748	0.104363
Ww909_Pseudomonadota	d__Bacteria;p__Pseudomonadota;c__Gammaproteobacteria;o__Pseudomonadales;f__Azotimanducaceae_A;g__UBA7803;s__UBA7803 sp024640825	Pseudomonadota	0.61	3915623	23149	representative	486_1	89.78	2.82	0	2.82	S4	sediment	Site_6	Sediment	Brackish	0	0	0.0195988	0.0543827	0.0549381	0.0172481	0.00413766	0.00392997	0.0123023	0.0088499	0.00103923	0.222591	0.672576	0.753587	0.783037	0.205444	0.0512402	0.024522
Ww889_Pseudomonadota	d__Bacteria;p__Pseudomonadota;c__Gammaproteobacteria;o__Competibacterales;f__JAHEDQ01;g__JAHEDQ01;s__JAHEDQ01 sp024641125	Pseudomonadota	0.61	4961744	18884	representative	307_1	95.1	4.8	26.92	3.50784	S4	sediment	Site_7	Sediment	Brackish	0	0	0.0206584	0.0781376	0.0889428	0.0281553	0.0110553	0.009456	0.0311952	0.00927613	0.00103657	0.158425	0.813567	0.883769	1.07375	1.33289	0.231955	0.0927024
Ww697_Pseudomonadota	d__Bacteria;p__Pseudomonadota;c__Alphaproteobacteria;o__Rhizobiales;f__Rhizobiaceae;g__Salaquimonas;s__Salaquimonas sp024639745	Pseudomonadota	0.56	2499818	5717	representative	308_1	81.62	3.21	45.45	1.75106	S7	sediment	Site_7	Sediment	Brackish	0	0	0.0152577	0.0501926	0.0786469	0.0316151	0.0150083	0.0113251	0.0373562	0.00342993	0.00115766	0.123465	0.482722	0.296267	0.60974	1.06861	0.239115	0.123877
Ww887_Pseudomonadota	d__Bacteria;p__Pseudomonadota;c__Gammaproteobacteria;o__Chromatiales;f__Sedimenticolaceae;g__JAHEIA01;s__JAHEIA01 sp024639625	Pseudomonadota	0.62	3409796	6910	representative	331_0	83.77	6.13	33.33	4.08687	S7	sediment	Site_7	Sediment	Brackish	0	0	0.000147934	0.00214314	0.00290363	0.000664011	0.000781885	0.000727609	0.0024665	0.000307962	0.000192336	0.00159306	0.0318764	0.0504075	0.0777195	0.896752	0.0488836	0.00944253
Ww1034_Pseudomonadota	d__Bacteria;p__Pseudomonadota;c__Gammaproteobacteria;o__Woeseiales;f__Woeseiaceae;g__JAACFE01;s__	Pseudomonadota	0.62	2196106	83769	representative	395_0	55.99	0.88	66.67	0.293304	S7	sediment	Site_7	Sediment	Brackish	0	0	0.000448942	0.00404783	0.00559285	0.00164781	0.00160676	0.00137924	0.00449548	0.000478159	0	0.00283819	0.0325514	0.077286	0.129294	1.69311	1.08268	0.131203
Ww1028_Pseudomonadota	d__Bacteria;p__Pseudomonadota;c__Gammaproteobacteria;o__UBA6429;f__UBA6429;g__JAHEIJ01;s__JAHEIJ01 sp024639445	Pseudomonadota	0.5	2321374	7732	representative	224_0	77.94	3.33	40	1.998	S7	sediment	Site_8	Sediment	Marine	0	0	0	7.88406e-05	0.000137197	0.00011254	0.000626212	0.000134415	0.000535253	0	0.000233719	1.91422e-05	0.000433076	0.000878101	0.00684719	1.12849	1.30804	0.0773245
Ww686_Pseudomonadota	d__Bacteria;p__Pseudomonadota;c__Alphaproteobacteria;o__Rhizobiales;f__Aestuariivirgaceae;g__JAHEJE01;s__JAHEJE01 sp024639035	Pseudomonadota	0.62	2844029	9365	representative	270_1	76.62	1.45	75	0.3625	S8	sediment	Site_8	Sediment	Marine	0	0	0.000249921	0.00276713	0.00498573	0.00206511	0.00355035	0.0023682	0.00669004	0	0	0.00258395	0.0342518	0.0839918	0.113127	1.85816	1.97207	0.493836
Ww1001_Pseudomonadota	d__Bacteria;p__Pseudomonadota;c__Gammaproteobacteria;o__Rariloculales;f__Rariloculaceae;g__JAHEEO01;s__	Pseudomonadota	0.53	2603766	5348	representative	293_0	70.83	4.5	21.43	3.53565	S8	sediment	Site_8	Sediment	Marine	0	0	0.000339026	0.00328856	0.00513202	0.00133779	0.00176523	0.00135328	0.00247041	0.000725172	0.000416742	0.00209331	0.0452997	0.113139	0.163298	0.323481	0.675666	0.0501906
Ww692_Pseudomonadota	d__Bacteria;p__Pseudomonadota;c__Alphaproteobacteria;o__Rhizobiales;f__Rhizobiaceae;g__Ahrensia;s__Ahrensia sp024639025	Pseudomonadota	0.53	2841486	5266	representative	295_1	78.55	2.71	55.56	1.20432	S8	sediment	Site_8	Sediment	Marine	0	0	0.000225937	0.000841923	0.00156431	0.000909188	0.00109323	0.000637441	0.00256121	0.000184778	0.0004097	0.0018611	0.0105666	0.0135273	0.0199226	0.43075	0.767911	0.668599
Ww884_Pseudomonadota	d__Bacteria;p__Pseudomonadota;c__Gammaproteobacteria;o__Chromatiales;f__Sedimenticolaceae;g__41T-STBD-0c-01a;s__41T-STBD-0c-01a sp024639005	Pseudomonadota	0.62	3253290	34237	representative	330_0	89.25	2.19	10	1.971	S8	sediment	Site_8	Sediment	Marine	0	0	0.000148003	0.00159527	0.00208562	0.00103501	0.00175951	0.00117667	0.00314636	0	0.000368358	0.00174141	0.0188709	0.0385934	0.0587392	1.55426	4.36773	0.217002
Ww797_Pseudomonadota	d__Bacteria;p__Pseudomonadota;c__Gammaproteobacteria;o__Arenicellales;f__JAANXG01;g__CAMYNL01;s__	Pseudomonadota	0.63	2654380	7362	representative	559_0	69.65	6.96	52.94	3.27538	S9	sediment	Site_8	Sediment	Marine	0	0	3.88709e-05	0.000231474	0.000573842	0.000371813	0.00154296	0.000203565	0.00163677	0	0.000655869	0.000180867	0.00216757	0.00479808	0.00866711	0.287241	2.17427	1.01434
Ww689_Pseudomonadota	d__Bacteria;p__Pseudomonadota;c__Alphaproteobacteria;o__Rhizobiales;f__Methyloligellaceae;g__JANQOC01;s__	Pseudomonadota	0.51	2572486	4343	representative	247_0	58.83	1	0	1	S9	sediment	Site_9	Sediment	Marine	0	0	3.11953e-05	6.60629e-05	0.000150719	0.000165496	0.000579153	0.000224838	0.000920009	0	0.000254939	0.000105509	0.00122216	0.00212064	0.00366363	0.0949262	0.448998	0.63137
Ww779_Pseudomonadota	d__Bacteria;p__Pseudomonadota;c__Alphaproteobacteria;o__Rhodobacterales;f__Rhodobacteraceae;g__Thermohalobaculum;s__	Pseudomonadota	0.65	3417778	8259	representative	263_0	73.38	2.6	33.33	1.73342	S9	sediment	Site_9	Sediment	Marine	0	0	7.37944e-05	0.000611988	0.000790048	0.000373696	0.000864772	0.000345141	0.00219859	0	9.59434e-05	0.000421263	0.00485495	0.012408	0.0130583	0.167333	0.381316	2.3636
Ww780_Pseudomonadota	d__Bacteria;p__Pseudomonadota;c__Alphaproteobacteria;o__Rhodobacterales;f__Rhodobacteraceae;g__Thermohalobaculum;s__	Pseudomonadota	0.67	3115621	7266	representative	264_0	73.49	2.76	25	2.07	S9	sediment	Site_9	Sediment	Marine	0	0	3.6796e-05	0.000100701	0.000253334	0.000183229	0.00025168	8.54933e-05	0.000906126	0	0	6.33638e-05	0.00105288	0.00326694	0.00345965	0.0670945	0.0884091	1.17241
Ww733_Pseudomonadota	d__Bacteria;p__Pseudomonadota;c__Alphaproteobacteria;o__Rhodobacterales;f__Rhodobacteraceae;g__JAHELH01;s__JAHELH01 sp024644285	Pseudomonadota	0.67	2687352	8215	representative	267_0	75.74	1.98	53.85	0.91377	S9	sediment	Site_9	Sediment	Marine	0	0	4.26599e-06	0.000179988	0.000123666	0.000108015	0.000395037	0.000186908	0.00204445	0	0.000525801	8.955e-05	0.00110761	0.00303111	0.00309099	0.0881413	0.203606	4.00556
Ww783_Pseudomonadota	d__Bacteria;p__Pseudomonadota;c__Alphaproteobacteria;o__SMXQ01;f__SMXQ01;g__SMXQ01;s__SMXQ01 sp024638585	Pseudomonadota	0.64	3151356	5957	representative	275_0	86.16	4.59	53.33	2.14215	S9	sediment	Site_9	Sediment	Marine	0	0	1.81894e-05	0.000199118	0.000276825	8.90407e-05	0.000204803	0.000135238	0.000855618	0	0	3.75425e-05	0.00167425	0.00435198	0.00345744	0.0345011	0.0635369	1.12958
Ww1005_Pseudomonadota	d__Bacteria;p__Pseudomonadota;c__Gammaproteobacteria;o__Rariloculales;f__Rariloculaceae;g__JAHEKF01;s__JAHEKF01 sp024638465	Pseudomonadota	0.6	3192707	43742	representative	383_0	84.35	1.32	0	1.32	S9	sediment	Site_9	Sediment	Marine	0	0	7.54058e-05	0.000651036	0.000962846	0.00045459	0.000872835	0.000495808	0.00180027	0	0.000130962	0.000263188	0.00453382	0.0132285	0.0121227	0.0670472	0.357373	1.99019
Ww1031_Pseudomonadota	d__Bacteria;p__Pseudomonadota;c__Gammaproteobacteria;o__Woeseiales;f__Woeseiaceae;g__JAACFB01;s__	Pseudomonadota	0.63	2553809	10380	representative	396_0	69.33	3.7	25	2.775	S9	sediment	Site_9	Sediment	Marine	0	0	0	4.60703e-05	7.04884e-05	5.30429e-05	7.55807e-05	4.76805e-05	0.000671884	0.000369679	0	2.23265e-05	0.000216238	0.000553884	0.000730414	0.0223069	0.0635999	2.9329
Ww897_Pseudomonadota	d__Bacteria;p__Pseudomonadota;c__Gammaproteobacteria;o__JABDKV01;f__JABDKV01;g__JABDJB01;s__JABDJB01 sp024638445	Pseudomonadota	0.63	3155881	23149	representative	403_0	83.47	5.31	7.41	4.91653	S9	sediment	Site_9	Sediment	Marine	0	3.67184e-06	1.0898e-05	3.72811e-05	2.19388e-05	2.45277e-05	5.7339e-05	3.37611e-05	0.000222303	0.00033274	0	9.52509e-05	0.000267676	0.000637883	0.00080821	0.0173338	0.0473402	1.16528
Ww900_Pseudomonadota	d__Bacteria;p__Pseudomonadota;c__Gammaproteobacteria;o__JAHEKG01;f__JAHEKG01;g__JAHEKG01;s__JAHEKG01 sp024638475	Pseudomonadota	0.6	3433946	11659	representative	404_0	78.65	4.47	20.83	3.5389	S9	sediment	Site_9	Sediment	Marine	0	0	0	5.32969e-05	0.00018146	7.04424e-05	0.000163357	9.97305e-05	0.0002683	0	0	1.94851e-05	0.000581222	0.00249858	0.00210616	0.0183608	0.0797651	0.870834
Ww899_Pseudomonadota	d__Bacteria;p__Pseudomonadota;c__Gammaproteobacteria;o__JABDLF01;f__JABDLF01;g__JABDLF01;s__	Pseudomonadota	0.62	1768382	11138	representative	478_0	57.88	4.4	0	4.4	S9	sediment	Site_9	Sediment	Marine	0	0	1.94487e-05	0.000184812	0.000219253	3.28294e-05	0.000296751	0.000197966	0.000736091	0	0	0.000154108	0.00174792	0.00388606	0.0078254	0.130696	0.429109	0.883349
Ww901_Pseudomonadota	d__Bacteria;p__Pseudomonadota;c__Gammaproteobacteria;o__JAHELT01;f__JAHELT01;g__JAHELT01;s__JAHELT01 sp024644045	Pseudomonadota	0.64	5454761	28136	representative	483_0	100	4.98	10	4.482	S9	sediment	Site_9	Sediment	Marine	0	0	0	1.19829e-05	3.80784e-05	2.66075e-05	4.20201e-05	2.2323e-05	0.000105371	0	0.00012023	2.29658e-05	0.000188728	0.000517402	0.000645546	0.0211767	0.02761	1.057
Ww1056_Pseudomonadota	d__Bacteria;p__Pseudomonadota;c__Gammaproteobacteria;o__Xanthomonadales;f__Xanthomonadaceae;g__Luteimonas_D;s__	Pseudomonadota	0.7	1763008	7262	representative	489_0	74.51	1.65	87.5	0.20625	S9	sediment	Site_9	Sediment	Marine	0	0	0	1.48301e-05	7.85432e-06	1.09765e-05	7.52692e-05	2.59004e-05	0.000431494	0	0.000544905	0	0.000155621	0.000447642	0.000872777	0.00892495	0.0165904	1.35813
Ww898_Pseudomonadota	d__Bacteria;p__Pseudomonadota;c__Gammaproteobacteria;o__JABDLF01;f__JABDLF01;g__JABDLF01;s__	Pseudomonadota	0.61	2406844	25033	representative	512_0	78.73	5.33	9.3	4.83431	S9	sediment	Site_9	Sediment	Marine	0	0	0	7.06094e-05	0.000115065	4.02013e-05	0.000195477	5.69159e-05	0.000979813	0	0.00075617	5.67174e-05	0.000284954	0.00111267	0.00113063	0.030458	0.0968309	2.98514
Ww799_Pseudomonadota	d__Bacteria;p__Pseudomonadota;c__Gammaproteobacteria;o__Arenicellales;f__JAANXG01;g__JAHEKE01;s__JAHEKE01 sp024638505	Pseudomonadota	0.53	4314493	76156	representative	554_1	96.19	1.22	0	1.22	S9	sediment	Site_9	Sediment	Marine	0	0	0.000122229	0.000866569	0.00136723	0.00063915	0.00159656	0.000416285	0.00290731	0.000324338	0.000579004	0.00108835	0.00712341	0.0136047	0.0157859	0.350413	1.3938	2.23737
Ww802_Pseudomonadota	d__Bacteria;p__Pseudomonadota;c__Gammaproteobacteria;o__Arenicellales;f__JAHEKD01;g__JAHEKD01;s__JAHEKD01 sp024638545	Pseudomonadota	0.47	3092390	6033	representative	556_0	77.78	4.83	9.09	4.39095	S9	sediment	Site_9	Sediment	Marine	0	0	0.000118632	0.000705975	0.00214041	0.00233417	0.00582236	0.000996712	0.0110153	0	0.000212078	0.000852263	0.00412473	0.00459597	0.00930837	0.110485	0.503557	0.643912
Ww892_Pseudomonadota	d__Bacteria;p__Pseudomonadota;c__Gammaproteobacteria;o__GCA-001735895;f__GCA-001735895;g__GCA-001735895;s__	Pseudomonadota	0.54	2673184	20848	representative	561_0	71	15.91	89.47	1.67532	S8	sediment	Site_9	Sediment	Marine	0	0	5.14632e-05	0.000415678	0.00110335	0.000644286	0.0023196	0.000950882	0.00337066	0	0.000490671	0.000198085	0.00255957	0.00885572	0.0108309	0.537394	2.64404	2.57673
Ww1022_Pseudomonadota	d__Bacteria;p__Pseudomonadota;c__Gammaproteobacteria;o__UBA4575;f__UBA4575;g__JABDMD01;s__JABDMD01 sp013001685	Pseudomonadota	0.39	2529883	21451	representative	57_1	94.07	2.13	28.57	1.52146	S8	sediment	Site_9	Sediment	Marine	0	0	0.000140477	0.0010593	0.00259442	0.00101735	0.00234609	0.0017568	0.00385894	0.0013138	0.000259232	0.00107938	0.0154779	0.031621	0.0491352	0.585948	1.69712	1.57627
Ww857_Pseudomonadota	d__Bacteria;p__Pseudomonadota;c__Gammaproteobacteria;o__Burkholderiales;f__Methylophilaceae;g__BACL14;s__BACL14 sp010023085	Pseudomonadota	0.34	861040	11408	representative	166_1	73.01	1.69	14.29	1.4485	S7	water	Site_7	Water	Brackish	0	0	0.176895	0.197616	0.373166	0.267	0.389172	0.341375	0.331057	0.00081127	0	0.000156533	0.000708283	0.000652665	0.00104324	0.000616233	0.000617295	0.00151641
Ww675_Pseudomonadota	d__Bacteria;p__Pseudomonadota;c__Alphaproteobacteria;o__Puniceispirillales;f__UBA1172;g__UBA12202;s__UBA12202 sp024639485	Pseudomonadota	0.48	1963020	11951	representative	240_1	96.41	0.58	100	0	S7	water	Site_7	Water	Brackish	0	0	0.0694972	0.116488	0.131805	0.111244	0.172694	0.147508	0.139902	0.00021347	0	5.23674e-05	4.45387e-05	0.000275027	0.000288653	0.000277531	0.000537915	0.000537529
Ww664_Pseudomonadota	d__Bacteria;p__Pseudomonadota;c__Alphaproteobacteria;o__Puniceispirillales;f__Puniceispirillaceae;g__UBA3439;s__UBA3439 sp009919335	Pseudomonadota	0.52	2254797	59457	representative	243_0	98.22	0.87	100	0	S7	water	Site_7	Water	Brackish	0	0	0.106629	0.176112	0.186429	0.165911	0.238483	0.216453	0.177111	0	0	0.000118904	0.000168864	0.000369269	0.000262989	0.000209945	0.00023615	9.57035e-05
Ww937_Pseudomonadota	d__Bacteria;p__Pseudomonadota;c__Gammaproteobacteria;o__Pseudomonadales;f__Halieaceae;g__Luminiphilus;s__Luminiphilus sp905479205	Pseudomonadota	0.52	1555487	17864	representative	213_0	57.58	9.53	97.92	0.198224	S8	water	Site_8	Water	Marine	0	5.21477e-05	0.477559	0.833453	0.844247	0.90765	0.780492	0.894647	0.866942	0	0	0.000923713	0.00157841	0.00293872	0.00309998	0.00216273	0.00298793	0.000468126
Ww644_Pseudomonadota	d__Bacteria;p__Pseudomonadota;c__Alphaproteobacteria;o__HIMB59;f__HIMB59;g__HIMB59;s__	Pseudomonadota	0.31	687225	9032	representative	169_1	52.44	3.32	33.33	2.21344	S6	water	Site_9	Water	Marine	0	6.74474e-05	0.573741	0.677335	1.51466	0.962183	2.07239	2.00292	2.46523	0.00213445	0	0.00144801	0.00273305	0.00241098	0.00297848	0.00363242	0.00660596	0.00880034
Ww936_Pseudomonadota	d__Bacteria;p__Pseudomonadota;c__Gammaproteobacteria;o__Pseudomonadales;f__Halieaceae;g__Luminiphilus;s__Luminiphilus sp905479205	Pseudomonadota	0.52	2670659	15103	representative	212_0	71.99	29.12	87.69	3.58467	S8	water	Site_9	Water	Marine	0	1.73558e-05	0.373302	0.65771	0.630132	0.651087	0.608475	0.688166	0.731382	0.000261559	0	0.000669662	0.0011815	0.00279612	0.00257763	0.00252211	0.00393893	0.000252363
Ww652_Pseudomonadota	d__Bacteria;p__Pseudomonadota;c__Alphaproteobacteria;o__Parvibaculales;f__RS24;g__JAHEGN01;s__JAHEGN01 sp024639515	Pseudomonadota	0.55	1718411	16038	representative	219_0	93.43	1.88	40	1.128	S7	water	Site_9	Water	Marine	0	0	0.0294943	0.0624421	0.0671003	0.0598879	0.165116	0.158084	0.192296	0	0	3.23983e-05	0.000200541	0.000287175	0.000289748	0.000327743	0.00158469	0.0030272
Ww908_Pseudomonadota	d__Bacteria;p__Pseudomonadota;c__Gammaproteobacteria;o__Pseudomonadales;f__Azotimanducaceae_A;g__UBA4421;s__UBA4421 sp002704225	Pseudomonadota	0.55	2829337	20724	representative	226_1	87.79	1.9	28.57	1.35717	S9	water	Site_9	Water	Marine	0	8.19123e-06	0.0386269	0.0822621	0.0810228	0.0814909	0.140536	0.1525	0.265155	0	0	9.24338e-05	0.000101932	0.000305048	0.000388148	0.00137606	0.0028879	0.00198405
Ww932_Pseudomonadota	d__Bacteria;p__Pseudomonadota;c__Gammaproteobacteria;o__Pseudomonadales;f__Halieaceae;g__Luminiphilus;s__Luminiphilus sp009937065	Pseudomonadota	0.53	1399838	6633	representative	228_0	59.72	2.63	30	1.841	S8	water	Site_9	Water	Marine	0	8.27801e-06	0.0228492	0.0453023	0.0497272	0.0543706	0.148598	0.171396	0.348248	0	0	0	0.000180556	0.000574862	0.000596703	0.005546	0.0139944	0.0112406
Ww935_Pseudomonadota	d__Bacteria;p__Pseudomonadota;c__Gammaproteobacteria;o__Pseudomonadales;f__Halieaceae;g__Luminiphilus;s__Luminiphilus sp024638905	Pseudomonadota	0.58	2527298	26447	representative	235_1	93.78	2.45	62.5	0.91875	S9	water	Site_9	Water	Marine	0	9.17017e-06	0.0359854	0.100861	0.0797916	0.110093	0.139076	0.175474	0.365042	0.000165808	0	0.000220629	0.00124156	0.00363649	0.00496196	0.0207315	0.0199287	0.0236982
Ww674_Pseudomonadota	d__Bacteria;p__Pseudomonadota;c__Alphaproteobacteria;o__Puniceispirillales;f__Puniceispirillaceae;g__UBA8309;s__UBA8309 sp002683535	Pseudomonadota	0.58	2044336	9784	representative	237_1	87.68	1.75	75	0.4375	S9	water	Site_9	Water	Marine	0	1.13366e-05	0.0294634	0.0635817	0.0562942	0.0608662	0.119652	0.131437	0.235549	0	0	5.91244e-05	4.73452e-05	0.000207555	0.00040947	0.000933846	0.00220548	0.00178108
Ww746_Pseudomonadota	d__Bacteria;p__Pseudomonadota;c__Alphaproteobacteria;o__Rhodobacterales;f__Rhodobacteraceae;g__LGRT01;s__LGRT01 sp001642945	Pseudomonadota	0.52	2727172	83766	representative	245_1	97.42	0.15	0	0.15	S7	water	Site_9	Water	Marine	0	7.22338e-05	0.21478	0.560482	0.435731	0.604419	1.09169	1.28566	2.93367	0	0	0.000292572	0.000866522	0.00169442	0.00199483	0.00539714	0.0115345	0.0175061
Ww768_Pseudomonadota	d__Bacteria;p__Pseudomonadota;c__Alphaproteobacteria;o__Rhodobacterales;f__Rhodobacteraceae;g__Planktotalea;s__Planktotalea sp024645145	Pseudomonadota	0.53	2706588	17939	representative	249_1	93.33	1.77	50	0.885	S7	water	Site_9	Water	Marine	0	8.56272e-06	0.0775298	0.209853	0.182211	0.208864	0.415524	0.474761	0.515552	0	0	0.000418767	0.000936761	0.00211911	0.00189697	0.00155566	0.0017198	0.000171387
Ww750_Pseudomonadota	d__Bacteria;p__Pseudomonadota;c__Alphaproteobacteria;o__Rhodobacterales;f__Rhodobacteraceae;g__MED-G52;s__MED-G52 sp002682975	Pseudomonadota	0.4	1702556	23328	representative	64_1	73.85	1.98	30.77	1.37075	S9	water	Site_9	Water	Marine	0	2.72247e-05	0.0609453	0.108479	0.113743	0.101864	0.269023	0.277895	0.603131	0	0	0.000143624	0.000495553	0.00064842	0.000967184	0.00161738	0.00361867	0.010915
Ww962_Pseudomonadota	d__Bacteria;p__Pseudomonadota;c__Gammaproteobacteria;o__Pseudomonadales;f__Porticoccaceae;g__HTCC2207;s__HTCC2207 sp002685715	Pseudomonadota	0.48	2393138	48615	representative	74_1	95.62	0.37	0	0.37	S9	water	Site_9	Water	Marine	0	9.68425e-06	0.041083	0.0802893	0.0968787	0.0725988	0.184587	0.154362	0.33782	0	0	6.04002e-05	0.000164325	0.00016958	0.000527653	0.000954067	0.00498043	0.00114934
Ww709_Pseudomonadota	d__Bacteria;p__Pseudomonadota;c__Alphaproteobacteria;o__Rhodobacterales;f__Rhodobacteraceae;g__Amylibacter;s__Amylibacter sp900197625	Pseudomonadota	0.36	1934676	49175	representative	75_1	89.57	0.41	100	0	S9	water	Site_9	Water	Marine	0	1.19791e-05	0.111622	0.153811	0.198238	0.189763	0.492093	0.499823	0.852263	0	0	0.000155102	0.000895648	0.00081973	0.000871854	0.000828063	0.00309311	0.00260442
Ww1060_Spirochaetota	d__Bacteria;p__Spirochaetota;c__Leptospirae;o__Leptospirales;f__Leptonemataceae;g__JAOUOA01;s__	Spirochaetota	0.42	2520139	4406	representative	4_0	73.83	0	0	0	S3	sediment	Site_3	Sediment	Brackish	0	0	0.000200158	1.03746e-05	0	3.8394e-06	0	0	6.70799e-06	0.0437913	0	0.229099	9.25961e-06	0	9.09008e-06	0	2.59262e-05	2.38952e-05
Ww1082_Thermoproteota	d__Archaea;p__Thermoproteota;c__Nitrososphaeria;o__Nitrososphaerales;f__Nitrosopumilaceae;g__Nitrosopumilus;s__	Thermoproteota	0.33	1056456	4278	representative	54_0	77.83	2.41	80	0.482	S5	water	Site_5	Sediment	Brackish	1.16058e-05	1.09686e-05	0.0628416	0.114325	0.320983	0.0627466	0.0559302	0.0356657	0.0406203	0.0124246	0.00102711	0.136853	1.22902	2.35488	1.95285	0.0337071	0.0651407	0.0124989
Ww1080_Thermoproteota	d__Archaea;p__Thermoproteota;c__Bathyarchaeia;o__40CM-2-53-6;f__FEN-987;g__FEN-987;s__	Thermoproteota	0.51	1309139	6473	representative	1_0	56.9	3.88	57.14	1.66297	S3	sediment	Site_3	Sediment	Brackish	0	0	6.12995e-05	0	0	1.4782e-05	0	0	0	0.0521378	0	0.234441	5.83665e-05	0	0	0	0	0
Ww1081_Thermoproteota	d__Archaea;p__Thermoproteota;c__Bathyarchaeia;o__Bathyarchaeales;f__UBA233;g__AD8-1;s__	Thermoproteota	0.33	855970	6556	representative	17_0	57.58	2.34	0	2.34	S4	sediment	Site_4	Sediment	Brackish	0	0	0.00129915	0.0171968	0.0161611	0.00250947	0.000570789	0.000408986	0.00590513	0.00490712	0	0.0537774	0.576544	0.237641	0.357349	0.0196045	0.00381334	0.00126786
Ww1084_Thermoproteota	d__Archaea;p__Thermoproteota;c__Nitrososphaeria;o__Nitrososphaerales;f__Nitrosopumilaceae;g__Nitrosopumilus;s__Nitrosopumilus sp024644105	Thermoproteota	0.33	1267178	24805	representative	55_0	90.29	0	0	0	S9	sediment	Site_9	Sediment	Marine	0	0	0.000434259	0.000887213	0.00104905	0.000450508	0.00221342	0.00129125	0.00781766	0.000551253	0.000517549	0.000276305	0.00288721	0.00604728	0.00521753	0.0131598	0.127725	5.17292
Ww1083_Thermoproteota	d__Archaea;p__Thermoproteota;c__Nitrososphaeria;o__Nitrososphaerales;f__Nitrosopumilaceae;g__JACEMX01;s__JACEMX01 sp024644385	Thermoproteota	0.34	1546969	32183	representative	56_0	93.69	3.88	0	3.88	S9	sediment	Site_9	Sediment	Marine	0	0	7.41077e-06	5.91539e-05	4.4756e-05	4.37829e-05	0.000175461	0.000157426	0.00214186	0	0	0	0.000207523	0.000511525	0.000819403	0.00336593	0.0131642	2.98392
Ww1068_Verrucomicrobiota	d__Bacteria;p__Verrucomicrobiota;c__Verrucomicrobiae;o__Opitutales;f__UBA953;g__UBA953;s__UBA953 sp024638885	Verrucomicrobiota	0.67	2241137	501835	representative	479_1	90.1	1.35	50	0.675	S2	water	Site_2	Water	Non-saline	0.4653	2.53638	0.592471	0.278985	0.0968444	0.161988	0.0168402	0.0154848	0.00911204	0.00268032	0.0124167	9.11378e-05	5.42595e-05	9.21717e-06	0.000176297	4.16028e-05	0.000106184	0.000140686
Ww1067_Verrucomicrobiota	d__Bacteria;p__Verrucomicrobiota;c__Verrucomicrobiae;o__Opitutales;f__UBA953;g__UBA953;s__	Verrucomicrobiota	0.66	1834653	11608	representative	479_2	69.44	8.19	66.67	2.72973	S2	water	Site_2	Water	Non-saline	0.296278	1.06675	0.278774	0.126035	0.043044	0.0794464	0.00831465	0.00778194	0.00471773	0.00133385	0.00314175	0.000101488	6.37305e-05	3.59429e-05	0.000117703	0	3.8643e-05	3.17277e-05
Ww1064_Verrucomicrobiota	d__Bacteria;p__Verrucomicrobiota;c__Verrucomicrobiae;o__Limisphaerales;f__RI-55;g__;s__	Verrucomicrobiota	0.59	4039928	4333	representative	238_0	77.45	4.86	8.33	4.45516	S3	sediment	Site_3	Sediment	Brackish	0	0	0.00525831	0.0050221	0.00530591	0.000696959	0.000173194	0.000103609	0.000721826	0.0277323	0.000998785	0.255045	0.0826093	0.0434457	0.0563284	0.00218802	0.000559939	0.000315888
Ww1071_Verrucomicrobiota	d__Bacteria;p__Verrucomicrobiota;c__Verrucomicrobiae;o__Verrucomicrobiales;f__Akkermansiaceae;g__Luteolibacter;s__	Verrucomicrobiota	0.57	2619862	5156	representative	328_0	69.22	1.29	25	0.9675	S3	sediment	Site_3	Sediment	Brackish	0	0	0.0100733	0.00235521	0.00199791	0.00105996	7.13727e-05	9.87664e-05	0.000251654	0.0185571	0	0.331582	0.0186687	0.01236	0.00560909	0.000293364	2.70612e-05	3.40949e-05
Ww1075_Verrucomicrobiota	d__Bacteria;p__Verrucomicrobiota;c__Verrucomicrobiae;o__Verrucomicrobiales;f__DEV007;g__JAHEDC01;s__JAHEDC01 sp024641425	Verrucomicrobiota	0.63	6439102	11876	representative	469_0	88.78	4.26	40	2.556	S3	sediment	Site_3	Sediment	Brackish	0	0	0.0128795	0.00682964	0.00906862	0.00251997	0.0002192	0.00017374	0.00125099	0.0261391	0.000519478	0.429277	0.135021	0.0604944	0.0661882	0.00349939	0.00112172	0.000724786
Ww1066_Verrucomicrobiota	d__Bacteria;p__Verrucomicrobiota;c__Verrucomicrobiae;o__Opitutales;f__Opitutaceae;g__B12-G4;s__	Verrucomicrobiota	0.61	2276899	3409	representative	319_1	53.26	2.48	0	2.48	S4	sediment	Site_4	Sediment	Brackish	0	0	0.00842862	0.0159154	0.0131728	0.00271547	0.000386775	0.000260711	0.00167425	0.00899324	0.00138985	0.18706	0.393825	0.214927	0.154822	0.0126242	0.00800228	0.00783391
Ww1076_Verrucomicrobiota	d__Bacteria;p__Verrucomicrobiota;c__Verrucomicrobiae;o__Verrucomicrobiales;f__DEV007;g__JAHEJT01;s__JAHEJT01 sp024638765	Verrucomicrobiota	0.6	5441668	25218	representative	332_1	97.96	3.23	0	3.23	S8	sediment	Site_8	Sediment	Marine	0	2.12947e-06	0	4.08398e-05	0.000213752	0.000272049	0.000748205	8.95069e-05	0.000610446	0.000841818	0.00104885	6.85454e-05	0.000218759	0.00060033	0.00154964	0.0822176	1.15795	0.715307
Ww1079_Zixibacteria	d__Bacteria;p__Zixibacteria;c__MSB-5A5;o__UBA10806;f__UBA10806;g__JAHEDG01;s__JAHEDG01 sp024641335	Zixibacteria	0.49	2867662	51040	representative	435_0	98.37	2.2	0	2.2	S3	sediment	Site_3	Sediment	Brackish	0	0	0.00110738	9.11736e-06	4.82875e-06	0	0	0	0	0.0932992	0.000114349	0.459114	6.25229e-05	0	7.98848e-06	0	2.47228e-05	1.28072e-05
Ww11_Acidobacteriota	d__Bacteria;p__Acidobacteriota;c__Blastocatellia;o__Pyrinomonadales;f__Pyrinomonadaceae;g__Aridibacter;s__Aridibacter sp024640445	Acidobacteriota	0.55	3583735	10343	-	47_1	93.07	2.48	80	0.496	S6	sediment	Site_4	Sediment	Brackish	-	-	-	-	-	-	-	-	-	-	-	-	-	-	-	-	-	-
Ww8_Acidobacteriota	d__Bacteria;p__Acidobacteriota;c__Blastocatellia;o__Pyrinomonadales;f__Pyrinomonadaceae;g__Aridibacter;s__Aridibacter sp024640445	Acidobacteriota	0.55	3543801	9458	-	47_1	87.18	1.71	100	0	S3	sediment	Site_4	Sediment	Brackish	-	-	-	-	-	-	-	-	-	-	-	-	-	-	-	-	-	-
Ww9_Acidobacteriota	d__Bacteria;p__Acidobacteriota;c__Blastocatellia;o__Pyrinomonadales;f__Pyrinomonadaceae;g__Aridibacter;s__Aridibacter sp024640445	Acidobacteriota	0.55	3821903	15637	-	47_1	94.02	2.56	66.67	0.853248	S4	sediment	Site_4	Sediment	Brackish	-	-	-	-	-	-	-	-	-	-	-	-	-	-	-	-	-	-
Ww34_Acidobacteriota	d__Bacteria;p__Acidobacteriota;c__Vicinamibacteria;o__Vicinamibacterales;f__SCN-69-37;g__SYFT01;s__SYFT01 sp024640135	Acidobacteriota	0.65	4320917	15152	-	420_1	93.16	6.03	25	4.5225	S5	sediment	Site_5	Sediment	Brackish	-	-	-	-	-	-	-	-	-	-	-	-	-	-	-	-	-	-
Ww12_Acidobacteriota	d__Bacteria;p__Acidobacteriota;c__Terriglobia;o__Bryobacterales;f__UBA6623;g__CAMPKL01;s__	Acidobacteriota	0.61	2908723	3652	-	482_1	60.82	2.99	75	0.7475	S3	sediment	Site_5	Sediment	Brackish	-	-	-	-	-	-	-	-	-	-	-	-	-	-	-	-	-	-
Ww184_Actinomycetota	d__Bacteria;p__Actinomycetota;c__Actinomycetes;o__S36-B12;f__S36-B12;g__UBA10649;s__UBA10649 sp024641635	Actinomycetota	0.7	2869129	17605	-	375_1	88.17	4.83	41.18	2.84101	S4	sediment	Site_3	Sediment	Brackish	-	-	-	-	-	-	-	-	-	-	-	-	-	-	-	-	-	-
Ww42_Actinomycetota	d__Bacteria;p__Actinomycetota;c__Acidimicrobiia;o__Acidimicrobiales;f__Ilumatobacteraceae;g__Ilumatobacter;s__Ilumatobacter sp024641005	Actinomycetota	0.66	4155470	46032	-	509_1	93.16	2.84	47.06	1.5035	S4	sediment	Site_3	Sediment	Brackish	-	-	-	-	-	-	-	-	-	-	-	-	-	-	-	-	-	-
Ww73_Actinomycetota	d__Bacteria;p__Actinomycetota;c__Acidimicrobiia;o__UBA5794;f__JAHEDJ01;g__JAHEDJ01;s__JAHEDJ01 sp024641325	Actinomycetota	0.62	2794159	52885	-	438_1	93.59	2.14	0	2.14	S4	sediment	Site_4	Sediment	Brackish	-	-	-	-	-	-	-	-	-	-	-	-	-	-	-	-	-	-
Ww74_Actinomycetota	d__Bacteria;p__Actinomycetota;c__Acidimicrobiia;o__UBA5794;f__JAHEDJ01;g__JAHEDJ01;s__JAHEDJ01 sp024641325	Actinomycetota	0.62	2952266	34288	-	438_1	96.15	3.09	20	2.472	S5	sediment	Site_4	Sediment	Brackish	-	-	-	-	-	-	-	-	-	-	-	-	-	-	-	-	-	-
Ww64_Actinomycetota	d__Bacteria;p__Actinomycetota;c__Acidimicrobiia;o__UBA5794;f__JAENVV01;g__JAENVV01;s__JAENVV01 sp024641305	Actinomycetota	0.6	3183595	16558	-	445_1	89.57	3.09	0	3.09	S5	sediment	Site_4	Sediment	Brackish	-	-	-	-	-	-	-	-	-	-	-	-	-	-	-	-	-	-
Ww65_Actinomycetota	d__Bacteria;p__Actinomycetota;c__Acidimicrobiia;o__UBA5794;f__JAENVV01;g__JAENVV01;s__JAENVV01 sp024641305	Actinomycetota	0.6	3483941	30920	-	445_1	99.15	3.85	20	3.08	S6	sediment	Site_4	Sediment	Brackish	-	-	-	-	-	-	-	-	-	-	-	-	-	-	-	-	-	-
Ww88_Actinomycetota	d__Bacteria;p__Actinomycetota;c__Acidimicrobiia;o__UBA5794;f__ZC4RG35;g__JAHEDH01;s__JAHEDH01 sp024641285	Actinomycetota	0.66	3094514	23096	-	480_1	81.69	4.99	28.57	3.56436	S6	sediment	Site_6	Sediment	Brackish	-	-	-	-	-	-	-	-	-	-	-	-	-	-	-	-	-	-
Ww68_Actinomycetota	d__Bacteria;p__Actinomycetota;c__Acidimicrobiia;o__UBA5794;f__JAENVV01;g__JAHEFX01;s__JAHEFX01 sp024639975	Actinomycetota	0.68	2266933	17197	-	446_1	94.44	3.51	50	1.755	S5	sediment	Site_7	Sediment	Brackish	-	-	-	-	-	-	-	-	-	-	-	-	-	-	-	-	-	-
Ww69_Actinomycetota	d__Bacteria;p__Actinomycetota;c__Acidimicrobiia;o__UBA5794;f__JAENVV01;g__JAHEFX01;s__JAHEFX01 sp024639975	Actinomycetota	0.68	2375312	18674	-	446_1	95.58	2.33	20	1.864	S6	sediment	Site_7	Sediment	Brackish	-	-	-	-	-	-	-	-	-	-	-	-	-	-	-	-	-	-
Ww81_Actinomycetota	d__Bacteria;p__Actinomycetota;c__Acidimicrobiia;o__UBA5794;f__UBA5794;g__JAHEEL01;s__JAHEEL01 sp024640745	Actinomycetota	0.65	2220560	10660	-	492_1	79.11	3.51	22.22	2.73008	S5	sediment	Site_7	Sediment	Brackish	-	-	-	-	-	-	-	-	-	-	-	-	-	-	-	-	-	-
Ww46_Actinomycetota	d__Bacteria;p__Actinomycetota;c__Acidimicrobiia;o__Acidimicrobiales;f__JAHEJN01;g__JAHEJN01;s__JAHEJN01 sp024638845	Actinomycetota	0.68	2861048	14799	-	513_1	85.47	3.42	20	2.736	S7	sediment	Site_8	Sediment	Marine	-	-	-	-	-	-	-	-	-	-	-	-	-	-	-	-	-	-
Ww48_Actinomycetota	d__Bacteria;p__Actinomycetota;c__Acidimicrobiia;o__Acidimicrobiales;f__JAHEJN01;g__JAHEJN01;s__JAHEJN01 sp024638845	Actinomycetota	0.68	3106552	28392	-	513_1	89.74	2.14	0	2.14	S9	sediment	Site_8	Sediment	Marine	-	-	-	-	-	-	-	-	-	-	-	-	-	-	-	-	-	-
Ww193_Actinomycetota	d__Bacteria;p__Actinomycetota;c__Nitriliruptoria;o__Euzebyales;f__JAHELV01;g__JAHELV01;s__JAHELV01 sp024644015	Actinomycetota	0.7	3321521	7955	-	566_1	84.51	2.71	75	0.6775	S7	sediment	Site_9	Sediment	Marine	-	-	-	-	-	-	-	-	-	-	-	-	-	-	-	-	-	-
Ww194_Actinomycetota	d__Bacteria;p__Actinomycetota;c__Nitriliruptoria;o__Euzebyales;f__JAHELV01;g__JAHELV01;s__JAHELV01 sp024644015	Actinomycetota	0.7	4003963	27894	-	566_1	97.44	1.71	0	1.71	S8	sediment	Site_9	Sediment	Marine	-	-	-	-	-	-	-	-	-	-	-	-	-	-	-	-	-	-
Ww173_Actinomycetota	d__Bacteria;p__Actinomycetota;c__Actinomycetes;o__Nanopelagicales;f__Nanopelagicaceae;g__Planktophila;s__Planktophila sp024641555	Actinomycetota	0.48	1265157	18254	-	338_1	76.11	3.25	90	0.325	S1	water	Site_1	Water	Non-saline	-	-	-	-	-	-	-	-	-	-	-	-	-	-	-	-	-	-
Ww190_Actinomycetota	d__Bacteria;p__Actinomycetota;c__Actinomycetes;o__S36-B12;f__UBA5976;g__JAFMIT01;s__JAFMIT01 sp024640585	Actinomycetota	0.45	858891	4364	-	343_1	53.46	1.32	33.33	0.880044	S3	water	Site_1	Water	Non-saline	-	-	-	-	-	-	-	-	-	-	-	-	-	-	-	-	-	-
Ww107_Actinomycetota	d__Bacteria;p__Actinomycetota;c__Actinomycetes;o__Actinomycetales;f__Microbacteriaceae;g__CAIOLM01;s__CAIOLM01 sp024644865	Actinomycetota	0.6	1764175	22363	-	346_1	95.65	15.76	68.42	4.97701	S1	water	Site_1	Water	Non-saline	-	-	-	-	-	-	-	-	-	-	-	-	-	-	-	-	-	-
Ww109_Actinomycetota	d__Bacteria;p__Actinomycetota;c__Actinomycetes;o__Actinomycetales;f__Microbacteriaceae;g__CAIOLM01;s__CAIOLM01 sp024644865	Actinomycetota	0.6	2024211	27851	-	346_1	93.57	10.17	52.63	4.81753	S3	water	Site_1	Water	Non-saline	-	-	-	-	-	-	-	-	-	-	-	-	-	-	-	-	-	-
Ww110_Actinomycetota	d__Bacteria;p__Actinomycetota;c__Actinomycetes;o__Actinomycetales;f__Microbacteriaceae;g__CAIOLM01;s__CAIOLM01 sp024644865	Actinomycetota	0.6	1538728	6674	-	346_1	74.95	2.53	22.22	1.96783	S4	water	Site_1	Water	Non-saline	-	-	-	-	-	-	-	-	-	-	-	-	-	-	-	-	-	-
Ww111_Actinomycetota	d__Bacteria;p__Actinomycetota;c__Actinomycetes;o__Actinomycetales;f__Microbacteriaceae;g__CAIOLM01;s__CAIOLM01 sp024644865	Actinomycetota	0.6	1292935	8944	-	346_1	79.4	0.76	50	0.38	S6	water	Site_1	Water	Non-saline	-	-	-	-	-	-	-	-	-	-	-	-	-	-	-	-	-	-
Ww116_Actinomycetota	d__Bacteria;p__Actinomycetota;c__Actinomycetes;o__Actinomycetales;f__Microbacteriaceae;g__MWH-TA3;s__MWH-TA3 sp024639965	Actinomycetota	0.62	1428901	84557	-	348_1	90.08	1.73	75	0.4325	S1	water	Site_1	Water	Non-saline	-	-	-	-	-	-	-	-	-	-	-	-	-	-	-	-	-	-
Ww118_Actinomycetota	d__Bacteria;p__Actinomycetota;c__Actinomycetes;o__Actinomycetales;f__Microbacteriaceae;g__MWH-TA3;s__MWH-TA3 sp024639965	Actinomycetota	0.63	1423843	39312	-	348_1	90.66	3.03	72.73	0.826281	S3	water	Site_1	Water	Non-saline	-	-	-	-	-	-	-	-	-	-	-	-	-	-	-	-	-	-
Ww119_Actinomycetota	d__Bacteria;p__Actinomycetota;c__Actinomycetes;o__Actinomycetales;f__Microbacteriaceae;g__MWH-TA3;s__MWH-TA3 sp024639965	Actinomycetota	0.63	1400828	28131	-	348_1	92.29	2.72	28.57	1.9429	S4	water	Site_1	Water	Non-saline	-	-	-	-	-	-	-	-	-	-	-	-	-	-	-	-	-	-
Ww113_Actinomycetota	d__Bacteria;p__Actinomycetota;c__Actinomycetes;o__Actinomycetales;f__Microbacteriaceae;g__MWH-TA3;s__MWH-TA3 sp024639935	Actinomycetota	0.58	947550	255054	-	350_1	67.68	1.01	20	0.808	S1	water	Site_1	Water	Non-saline	-	-	-	-	-	-	-	-	-	-	-	-	-	-	-	-	-	-
Ww149_Actinomycetota	d__Bacteria;p__Actinomycetota;c__Actinomycetes;o__Actinomycetales;f__Microbacteriaceae;g__Rhodoluna;s__Rhodoluna sp024639845	Actinomycetota	0.56	1293915	62838	-	353_1	94.74	2.69	42.86	1.53707	S3	water	Site_1	Water	Non-saline	-	-	-	-	-	-	-	-	-	-	-	-	-	-	-	-	-	-
Ww151_Actinomycetota	d__Bacteria;p__Actinomycetota;c__Actinomycetes;o__Actinomycetales;f__Microbacteriaceae;g__Rhodoluna;s__Rhodoluna sp024641065	Actinomycetota	0.52	1316417	217357	-	355_1	87.66	0.78	75	0.195	S2	water	Site_1	Water	Non-saline	-	-	-	-	-	-	-	-	-	-	-	-	-	-	-	-	-	-
Ww153_Actinomycetota	d__Bacteria;p__Actinomycetota;c__Actinomycetes;o__Actinomycetales;f__Microbacteriaceae;g__Rhodoluna;s__Rhodoluna sp024641985	Actinomycetota	0.54	1527749	361457	-	360_1	97.08	1.95	25	1.4625	S1	water	Site_1	Water	Non-saline	-	-	-	-	-	-	-	-	-	-	-	-	-	-	-	-	-	-
Ww154_Actinomycetota	d__Bacteria;p__Actinomycetota;c__Actinomycetes;o__Actinomycetales;f__Microbacteriaceae;g__Rhodoluna;s__Rhodoluna sp024641985	Actinomycetota	0.54	1485899	451094	-	360_1	97.08	0.58	100	0	S2	water	Site_1	Water	Non-saline	-	-	-	-	-	-	-	-	-	-	-	-	-	-	-	-	-	-
Ww144_Actinomycetota	d__Bacteria;p__Actinomycetota;c__Actinomycetes;o__Actinomycetales;f__Microbacteriaceae;g__Rhodoluna;s__	Actinomycetota	0.55	1051763	6621	-	363_1	70.12	3.36	27.27	2.44373	S4	water	Site_1	Water	Non-saline	-	-	-	-	-	-	-	-	-	-	-	-	-	-	-	-	-	-
Ww121_Actinomycetota	d__Bacteria;p__Actinomycetota;c__Actinomycetes;o__Actinomycetales;f__Microbacteriaceae;g__MWH-TA3;s__MWH-TA3 sp024641015	Actinomycetota	0.61	1219354	28388	-	349_1	80.54	0.06	100	0	S1	water	Site_2	Water	Non-saline	-	-	-	-	-	-	-	-	-	-	-	-	-	-	-	-	-	-
Ww122_Actinomycetota	d__Bacteria;p__Actinomycetota;c__Actinomycetes;o__Actinomycetales;f__Microbacteriaceae;g__MWH-TA3;s__MWH-TA3 sp024641015	Actinomycetota	0.61	1220985	30964	-	349_1	79.81	0.15	100	0	S2	water	Site_2	Water	Non-saline	-	-	-	-	-	-	-	-	-	-	-	-	-	-	-	-	-	-
Ww123_Actinomycetota	d__Bacteria;p__Actinomycetota;c__Actinomycetes;o__Actinomycetales;f__Microbacteriaceae;g__MWH-TA3;s__MWH-TA3 sp024641015	Actinomycetota	0.61	1449690	27156	-	349_1	94.06	3.37	100	0	S3	water	Site_2	Water	Non-saline	-	-	-	-	-	-	-	-	-	-	-	-	-	-	-	-	-	-
Ww125_Actinomycetota	d__Bacteria;p__Actinomycetota;c__Actinomycetes;o__Actinomycetales;f__Microbacteriaceae;g__MWH-TA3;s__MWH-TA3 sp024641015	Actinomycetota	0.62	1557252	17876	-	349_1	93.74	12.81	82.05	2.2994	S5	water	Site_2	Water	Non-saline	-	-	-	-	-	-	-	-	-	-	-	-	-	-	-	-	-	-
Ww126_Actinomycetota	d__Bacteria;p__Actinomycetota;c__Actinomycetes;o__Actinomycetales;f__Microbacteriaceae;g__MWH-TA3;s__MWH-TA3 sp024641015	Actinomycetota	0.62	1421232	27487	-	349_1	91.95	5.83	90	0.583	S6	water	Site_2	Water	Non-saline	-	-	-	-	-	-	-	-	-	-	-	-	-	-	-	-	-	-
Ww127_Actinomycetota	d__Bacteria;p__Actinomycetota;c__Actinomycetes;o__Actinomycetales;f__Microbacteriaceae;g__MWH-TA3;s__MWH-TA3 sp024641015	Actinomycetota	0.62	1591311	11641	-	349_1	90.01	14.13	72.34	3.90836	S7	water	Site_2	Water	Non-saline	-	-	-	-	-	-	-	-	-	-	-	-	-	-	-	-	-	-
Ww128_Actinomycetota	d__Bacteria;p__Actinomycetota;c__Actinomycetes;o__Actinomycetales;f__Microbacteriaceae;g__MWH-TA3;s__MWH-TA3 sp024641015	Actinomycetota	0.62	1249664	19397	-	349_1	85.48	3.03	100	0	S8	water	Site_2	Water	Non-saline	-	-	-	-	-	-	-	-	-	-	-	-	-	-	-	-	-	-
Ww157_Actinomycetota	d__Bacteria;p__Actinomycetota;c__Actinomycetes;o__Actinomycetales;f__Microbacteriaceae;g__Rhodoluna;s__Rhodoluna sp024645105	Actinomycetota	0.51	2068271	144634	-	359_1	98.25	46.9	94.64	2.51384	S2	water	Site_2	Water	Non-saline	-	-	-	-	-	-	-	-	-	-	-	-	-	-	-	-	-	-
Ww161_Actinomycetota	d__Bacteria;p__Actinomycetota;c__Actinomycetes;o__Actinomycetales;f__Microbacteriaceae;g__Rhodoluna;s__Rhodoluna sp024645175	Actinomycetota	0.54	1327065	42500	-	364_1	88.01	4.19	100	0	S4	water	Site_2	Water	Non-saline	-	-	-	-	-	-	-	-	-	-	-	-	-	-	-	-	-	-
Ww178_Actinomycetota	d__Bacteria;p__Actinomycetota;c__Actinomycetes;o__S36-B12;f__S36-B12;g__CAIKZY01;s__CAIKZY01 sp024639145	Actinomycetota	0.63	2468570	75832	-	374_1	95.06	1.71	50	0.855	S1	water	Site_2	Water	Non-saline	-	-	-	-	-	-	-	-	-	-	-	-	-	-	-	-	-	-
Ww180_Actinomycetota	d__Bacteria;p__Actinomycetota;c__Actinomycetes;o__S36-B12;f__S36-B12;g__CAIKZY01;s__CAIKZY01 sp024639145	Actinomycetota	0.64	2167433	17662	-	374_1	88.27	0.96	66.67	0.319968	S3	water	Site_2	Water	Non-saline	-	-	-	-	-	-	-	-	-	-	-	-	-	-	-	-	-	-
Ww181_Actinomycetota	d__Bacteria;p__Actinomycetota;c__Actinomycetes;o__S36-B12;f__S36-B12;g__CAIKZY01;s__CAIKZY01 sp024639145	Actinomycetota	0.64	1755490	5058	-	374_1	63.32	0.99	33.33	0.660033	S6	water	Site_2	Water	Non-saline	-	-	-	-	-	-	-	-	-	-	-	-	-	-	-	-	-	-
Ww95_Actinomycetota	d__Bacteria;p__Actinomycetota;c__Actinomycetes;o__Actinomycetales;f__Microbacteriaceae;g__Aquiluna;s__	Actinomycetota	0.54	1407980	5093	-	366_1	70.38	7.3	63.16	2.68932	S8	water	Site_4	Water	Brackish	-	-	-	-	-	-	-	-	-	-	-	-	-	-	-	-	-	-
Ww104_Actinomycetota	d__Bacteria;p__Actinomycetota;c__Actinomycetes;o__Actinomycetales;f__Microbacteriaceae;g__Aquiluna;s__Aquiluna sp016780945	Actinomycetota	0.54	1702759	5224	-	366_1	71.22	9.16	60	3.664	S6	water	Site_4	Water	Brackish	-	-	-	-	-	-	-	-	-	-	-	-	-	-	-	-	-	-
Ww105_Actinomycetota	d__Bacteria;p__Actinomycetota;c__Actinomycetes;o__Actinomycetales;f__Microbacteriaceae;g__Aquiluna;s__Aquiluna sp016780945	Actinomycetota	0.55	882308	5162	-	366_1	54.73	1.75	75	0.4375	S7	water	Site_4	Water	Brackish	-	-	-	-	-	-	-	-	-	-	-	-	-	-	-	-	-	-
Ww130_Actinomycetota	d__Bacteria;p__Actinomycetota;c__Actinomycetes;o__Actinomycetales;f__Microbacteriaceae;g__Pontimonas;s__Pontimonas sp024639925	Actinomycetota	0.59	1318000	13579	-	345_1	87.37	4.34	60	1.736	S3	water	Site_6	Water	Brackish	-	-	-	-	-	-	-	-	-	-	-	-	-	-	-	-	-	-
Ww131_Actinomycetota	d__Bacteria;p__Actinomycetota;c__Actinomycetes;o__Actinomycetales;f__Microbacteriaceae;g__Pontimonas;s__Pontimonas sp024639925	Actinomycetota	0.6	1078737	17431	-	345_1	79.86	1.4	57.14	0.60004	S4	water	Site_6	Water	Brackish	-	-	-	-	-	-	-	-	-	-	-	-	-	-	-	-	-	-
Ww132_Actinomycetota	d__Bacteria;p__Actinomycetota;c__Actinomycetes;o__Actinomycetales;f__Microbacteriaceae;g__Pontimonas;s__Pontimonas sp024639925	Actinomycetota	0.59	1537016	14206	-	345_1	86.83	4.86	72.73	1.32532	S5	water	Site_6	Water	Brackish	-	-	-	-	-	-	-	-	-	-	-	-	-	-	-	-	-	-
Ww134_Actinomycetota	d__Bacteria;p__Actinomycetota;c__Actinomycetes;o__Actinomycetales;f__Microbacteriaceae;g__Pontimonas;s__Pontimonas sp024639925	Actinomycetota	0.6	1024972	24880	-	345_1	79.8	0.59	66.67	0.196647	S7	water	Site_6	Water	Brackish	-	-	-	-	-	-	-	-	-	-	-	-	-	-	-	-	-	-
Ww135_Actinomycetota	d__Bacteria;p__Actinomycetota;c__Actinomycetes;o__Actinomycetales;f__Microbacteriaceae;g__Pontimonas;s__Pontimonas sp024639925	Actinomycetota	0.6	1778165	12579	-	345_1	89.05	11.44	72.73	3.11969	S8	water	Site_6	Water	Brackish	-	-	-	-	-	-	-	-	-	-	-	-	-	-	-	-	-	-
Ww136_Actinomycetota	d__Bacteria;p__Actinomycetota;c__Actinomycetes;o__Actinomycetales;f__Microbacteriaceae;g__Pontimonas;s__Pontimonas sp024639925	Actinomycetota	0.6	1027867	17016	-	345_1	79.45	1.77	100	0	S9	water	Site_6	Water	Brackish	-	-	-	-	-	-	-	-	-	-	-	-	-	-	-	-	-	-
Ww100_Actinomycetota	d__Bacteria;p__Actinomycetota;c__Actinomycetes;o__Actinomycetales;f__Microbacteriaceae;g__Aquiluna;s__Aquiluna sp002333405	Actinomycetota	0.53	2790978	10068	-	367_1	93.48	81.73	97.08	2.38652	S6	water	Site_6	Water	Brackish	-	-	-	-	-	-	-	-	-	-	-	-	-	-	-	-	-	-
Ww101_Actinomycetota	d__Bacteria;p__Actinomycetota;c__Actinomycetes;o__Actinomycetales;f__Microbacteriaceae;g__Aquiluna;s__Aquiluna sp002333405	Actinomycetota	0.53	2975910	12073	-	367_1	92.29	82.05	97.71	1.87895	S7	water	Site_6	Water	Brackish	-	-	-	-	-	-	-	-	-	-	-	-	-	-	-	-	-	-
Ww102_Actinomycetota	d__Bacteria;p__Actinomycetota;c__Actinomycetes;o__Actinomycetales;f__Microbacteriaceae;g__Aquiluna;s__Aquiluna sp002333405	Actinomycetota	0.53	2547976	11463	-	367_1	91.6	79.27	94.52	4.344	S8	water	Site_6	Water	Brackish	-	-	-	-	-	-	-	-	-	-	-	-	-	-	-	-	-	-
Ww98_Actinomycetota	d__Bacteria;p__Actinomycetota;c__Actinomycetes;o__Actinomycetales;f__Microbacteriaceae;g__Aquiluna;s__Aquiluna sp002333405	Actinomycetota	0.53	2618943	10789	-	367_1	90.4	70.52	97.38	1.84762	S4	water	Site_6	Water	Brackish	-	-	-	-	-	-	-	-	-	-	-	-	-	-	-	-	-	-
Ww99_Actinomycetota	d__Bacteria;p__Actinomycetota;c__Actinomycetes;o__Actinomycetales;f__Microbacteriaceae;g__Aquiluna;s__Aquiluna sp002333405	Actinomycetota	0.53	2764687	11151	-	367_1	92.74	75.61	98.01	1.50464	S5	water	Site_6	Water	Brackish	-	-	-	-	-	-	-	-	-	-	-	-	-	-	-	-	-	-
Ww408_Bacteroidota	d__Bacteria;p__Bacteroidota;c__Bacteroidia;o__Flavobacteriales;f__Flavobacteriaceae;g__Yeosuana;s__Yeosuana sp024641135	Bacteroidota	0.32	3000100	31429	-	105_1	94.86	4.1	31.71	2.79989	S5	sediment	Site_3	Sediment	Brackish	-	-	-	-	-	-	-	-	-	-	-	-	-	-	-	-	-	-
Ww328_Bacteroidota	d__Bacteria;p__Bacteroidota;c__Bacteroidia;o__Flavobacteriales;f__Flavobacteriaceae;g__JAHENB01;s__JAHENB01 sp024643345	Bacteroidota	0.44	3607481	76535	-	132_1	97.36	0.66	33.33	0.440022	S4	sediment	Site_3	Sediment	Brackish	-	-	-	-	-	-	-	-	-	-	-	-	-	-	-	-	-	-
Ww329_Bacteroidota	d__Bacteria;p__Bacteroidota;c__Bacteroidia;o__Flavobacteriales;f__Flavobacteriaceae;g__JAHENB01;s__JAHENB01 sp024643345	Bacteroidota	0.44	3681743	75740	-	132_1	98.35	1.16	60	0.464	S5	sediment	Site_3	Sediment	Brackish	-	-	-	-	-	-	-	-	-	-	-	-	-	-	-	-	-	-
Ww330_Bacteroidota	d__Bacteria;p__Bacteroidota;c__Bacteroidia;o__Flavobacteriales;f__Flavobacteriaceae;g__JAHENB01;s__JAHENB01 sp024643345	Bacteroidota	0.44	3720525	56466	-	132_1	98.94	0.99	20	0.792	S6	sediment	Site_3	Sediment	Brackish	-	-	-	-	-	-	-	-	-	-	-	-	-	-	-	-	-	-
Ww204_Bacteroidota	d__Bacteria;p__Bacteroidota;c__Bacteroidia;o__AKYH767-A;f__OLB10;g__JAHEMF01;s__JAHEMF01 sp024643795	Bacteroidota	0.4	1804727	5838	-	20_1	64.81	1.46	0	1.46	S4	sediment	Site_3	Sediment	Brackish	-	-	-	-	-	-	-	-	-	-	-	-	-	-	-	-	-	-
Ww206_Bacteroidota	d__Bacteria;p__Bacteroidota;c__Bacteroidia;o__AKYH767-A;f__OLB10;g__JAHEMF01;s__JAHEMF01 sp024643795	Bacteroidota	0.4	1672092	5162	-	20_1	50.72	3.76	21.43	2.95423	S6	sediment	Site_3	Sediment	Brackish	-	-	-	-	-	-	-	-	-	-	-	-	-	-	-	-	-	-
Ww257_Bacteroidota	d__Bacteria;p__Bacteroidota;c__Bacteroidia;o__Chitinophagales;f__Saprospiraceae;g__Portibacter;s__Portibacter sp024642705	Bacteroidota	0.33	4239593	14099	-	42_1	84.93	1.49	0	1.49	S4	sediment	Site_3	Sediment	Brackish	-	-	-	-	-	-	-	-	-	-	-	-	-	-	-	-	-	-
Ww260_Bacteroidota	d__Bacteria;p__Bacteroidota;c__Bacteroidia;o__Cytophagales;f__Cyclobacteriaceae;g__;s__	Bacteroidota	0.39	2080126	4725	-	49_1	53.95	2.65	5	2.5175	S4	sediment	Site_3	Sediment	Brackish	-	-	-	-	-	-	-	-	-	-	-	-	-	-	-	-	-	-
Ww234_Bacteroidota	d__Bacteria;p__Bacteroidota;c__Bacteroidia;o__Chitinophagales;f__Chitinophagaceae;g__JJ008;s__JJ008 sp024643655	Bacteroidota	0.35	1944033	6555	-	9_1	56.92	2.96	42.86	1.69134	S4	sediment	Site_3	Sediment	Brackish	-	-	-	-	-	-	-	-	-	-	-	-	-	-	-	-	-	-
Ww387_Bacteroidota	d__Bacteria;p__Bacteroidota;c__Bacteroidia;o__Flavobacteriales;f__Flavobacteriaceae;g__Robiginitalea;s__Robiginitalea sp024642005	Bacteroidota	0.56	3385076	70088	-	12_1	98.02	1.16	12.5	1.015	S4	sediment	Site_4	Sediment	Brackish	-	-	-	-	-	-	-	-	-	-	-	-	-	-	-	-	-	-
Ww388_Bacteroidota	d__Bacteria;p__Bacteroidota;c__Bacteroidia;o__Flavobacteriales;f__Flavobacteriaceae;g__Robiginitalea;s__Robiginitalea sp024642005	Bacteroidota	0.56	3367847	82411	-	12_1	98.68	1.43	12.5	1.25125	S5	sediment	Site_4	Sediment	Brackish	-	-	-	-	-	-	-	-	-	-	-	-	-	-	-	-	-	-
Ww389_Bacteroidota	d__Bacteria;p__Bacteroidota;c__Bacteroidia;o__Flavobacteriales;f__Flavobacteriaceae;g__Robiginitalea;s__Robiginitalea sp024642005	Bacteroidota	0.56	3408993	38969	-	12_1	96.81	2.42	14.29	2.07418	S6	sediment	Site_4	Sediment	Brackish	-	-	-	-	-	-	-	-	-	-	-	-	-	-	-	-	-	-
Ww474_Bacteroidota	d__Bacteria;p__Bacteroidota;c__Rhodothermia;o__Rhodothermales;f__Rubricoccaceae;g__JAHEJB01;s__JAHEJB01 sp024639085	Bacteroidota	0.56	1553269	4062	-	320_1	56.12	2.09	60	0.836	S6	sediment	Site_5	Sediment	Brackish	-	-	-	-	-	-	-	-	-	-	-	-	-	-	-	-	-	-
Ww219_Bacteroidota	d__Bacteria;p__Bacteroidota;c__Bacteroidia;o__Bacteroidales;f__Prolixibacteraceae;g__Draconibacterium;s__	Bacteroidota	0.37	2847311	6941	-	33_1	71.84	4.66	45.45	2.54203	S5	sediment	Site_6	Sediment	Brackish	-	-	-	-	-	-	-	-	-	-	-	-	-	-	-	-	-	-
Ww335_Bacteroidota	d__Bacteria;p__Bacteroidota;c__Bacteroidia;o__Flavobacteriales;f__Flavobacteriaceae;g__Lutimonas;s__Lutimonas sp024644745	Bacteroidota	0.41	3352150	36162	-	97_1	95.65	6.54	42.42	3.76573	S6	sediment	Site_7	Sediment	Brackish	-	-	-	-	-	-	-	-	-	-	-	-	-	-	-	-	-	-
Ww323_Bacteroidota	d__Bacteria;p__Bacteroidota;c__Bacteroidia;o__Flavobacteriales;f__Flavobacteriaceae;g__JAHEJJ01;s__JAHEJJ01 sp024638915	Bacteroidota	0.43	3102073	16162	-	22_1	94.61	4.45	68.42	1.40531	S7	sediment	Site_8	Sediment	Marine	-	-	-	-	-	-	-	-	-	-	-	-	-	-	-	-	-	-
Ww476_Bacteroidota	d__Bacteria;p__Bacteroidota;c__Rhodothermia;o__Rhodothermales;f__Rubricoccaceae;g__JAHEJB01;s__JAHEJB01 sp024639085	Bacteroidota	0.56	2366965	5446	-	320_2	79.63	4.3	16.67	3.58319	S9	sediment	Site_8	Sediment	Marine	-	-	-	-	-	-	-	-	-	-	-	-	-	-	-	-	-	-
Ww275_Bacteroidota	d__Bacteria;p__Bacteroidota;c__Bacteroidia;o__Cytophagales;f__Spirosomataceae;g__Aquirufa;s__Aquirufa sp024642485	Bacteroidota	0.42	1812230	13214	-	111_1	66	2.94	92.86	0.209916	S1	water	Site_1	Water	Non-saline	-	-	-	-	-	-	-	-	-	-	-	-	-	-	-	-	-	-
Ww313_Bacteroidota	d__Bacteria;p__Bacteroidota;c__Bacteroidia;o__Flavobacteriales;f__Flavobacteriaceae;g__Flavobacterium;s__Flavobacterium sp024642105	Bacteroidota	0.35	2455628	208111	-	115_1	82.71	1.71	33.33	1.14006	S2	water	Site_1	Water	Non-saline	-	-	-	-	-	-	-	-	-	-	-	-	-	-	-	-	-	-
Ww314_Bacteroidota	d__Bacteria;p__Bacteroidota;c__Bacteroidia;o__Flavobacteriales;f__Flavobacteriaceae;g__Flavobacterium;s__Flavobacterium sp024642105	Bacteroidota	0.35	2588922	175705	-	115_1	94.7	0.44	0	0.44	S3	water	Site_1	Water	Non-saline	-	-	-	-	-	-	-	-	-	-	-	-	-	-	-	-	-	-
Ww315_Bacteroidota	d__Bacteria;p__Bacteroidota;c__Bacteroidia;o__Flavobacteriales;f__Flavobacteriaceae;g__Flavobacterium;s__Flavobacterium sp024642105	Bacteroidota	0.35	2720022	19981	-	115_1	93.72	3.81	63.64	1.38532	S6	water	Site_1	Water	Non-saline	-	-	-	-	-	-	-	-	-	-	-	-	-	-	-	-	-	-
Ww292_Bacteroidota	d__Bacteria;p__Bacteroidota;c__Bacteroidia;o__Flavobacteriales;f__Crocinitomicaceae;g__UBA952;s__UBA952 sp024643365	Bacteroidota	0.39	2496730	211778	-	125_1	76.22	17.3	72.22	4.80594	S2	water	Site_1	Water	Non-saline	-	-	-	-	-	-	-	-	-	-	-	-	-	-	-	-	-	-
Ww299_Bacteroidota	d__Bacteria;p__Bacteroidota;c__Bacteroidia;o__Flavobacteriales;f__Crocinitomicaceae;g__UBA952;s__UBA952 sp024643725	Bacteroidota	0.41	1474508	168990	-	126_1	60.54	0	0	0	S2	water	Site_1	Water	Non-saline	-	-	-	-	-	-	-	-	-	-	-	-	-	-	-	-	-	-
Ww226_Bacteroidota	d__Bacteria;p__Bacteroidota;c__Bacteroidia;o__Chitinophagales;f__Chitinophagaceae;g__CAIWHF01;s__CAIWHF01 sp024640225	Bacteroidota	0.36	1922661	66626	-	78_1	91.87	0.99	0	0.99	S2	water	Site_1	Water	Non-saline	-	-	-	-	-	-	-	-	-	-	-	-	-	-	-	-	-	-
Ww228_Bacteroidota	d__Bacteria;p__Bacteroidota;c__Bacteroidia;o__Chitinophagales;f__Chitinophagaceae;g__CAIWHF01;s__CAIWHF01 sp024640225	Bacteroidota	0.36	1146024	4963	-	78_1	60.37	2.87	12.5	2.51125	S4	water	Site_1	Water	Non-saline	-	-	-	-	-	-	-	-	-	-	-	-	-	-	-	-	-	-
Ww459_Bacteroidota	d__Bacteria;p__Bacteroidota;c__Bacteroidia;o__Sphingobacteriales;f__Sphingobacteriaceae;g__CAIKLP01;s__CAIKLP01 sp024645045	Bacteroidota	0.34	1230360	91625	-	87_1	65.71	0.02	0	0.02	S1	water	Site_1	Water	Non-saline	-	-	-	-	-	-	-	-	-	-	-	-	-	-	-	-	-	-
Ww461_Bacteroidota	d__Bacteria;p__Bacteroidota;c__Bacteroidia;o__Sphingobacteriales;f__Sphingobacteriaceae;g__CAIKLP01;s__CAIKLP01 sp024645045	Bacteroidota	0.34	1902696	46380	-	87_1	89.26	5.73	20	4.584	S3	water	Site_1	Water	Non-saline	-	-	-	-	-	-	-	-	-	-	-	-	-	-	-	-	-	-
Ww285_Bacteroidota	d__Bacteria;p__Bacteroidota;c__Bacteroidia;o__Flavobacteriales;f__Crocinitomicaceae;g__M0103;s__M0103 sp024639405	Bacteroidota	0.34	2245437	54546	-	120_1	81.35	0	0	0	S2	water	Site_2	Water	Non-saline	-	-	-	-	-	-	-	-	-	-	-	-	-	-	-	-	-	-
Ww286_Bacteroidota	d__Bacteria;p__Bacteroidota;c__Bacteroidia;o__Flavobacteriales;f__Crocinitomicaceae;g__M0103;s__M0103 sp024639405	Bacteroidota	0.34	1660706	47415	-	120_1	64.05	0	0	0	S3	water	Site_2	Water	Non-saline	-	-	-	-	-	-	-	-	-	-	-	-	-	-	-	-	-	-
Ww288_Bacteroidota	d__Bacteria;p__Bacteroidota;c__Bacteroidia;o__Flavobacteriales;f__Crocinitomicaceae;g__M0103;s__M0103 sp024639405	Bacteroidota	0.34	2601397	33194	-	120_1	96.76	4.54	9.09	4.12731	S6	water	Site_2	Water	Non-saline	-	-	-	-	-	-	-	-	-	-	-	-	-	-	-	-	-	-
Ww241_Bacteroidota	d__Bacteria;p__Bacteroidota;c__Bacteroidia;o__Chitinophagales;f__Chitinophagaceae;g__Sediminibacterium;s__Sediminibacterium sp024640255	Bacteroidota	0.34	2179361	147749	-	76_1	94.59	0.51	50	0.255	S1	water	Site_2	Water	Non-saline	-	-	-	-	-	-	-	-	-	-	-	-	-	-	-	-	-	-
Ww451_Bacteroidota	d__Bacteria;p__Bacteroidota;c__Bacteroidia;o__NS11-12g;f__UBA955;g__UBA955;s__UBA955 sp024643755	Bacteroidota	0.47	2368028	15794	-	53_1	95.36	1.91	50	0.955	S1	water	Site_3	Water	Brackish	-	-	-	-	-	-	-	-	-	-	-	-	-	-	-	-	-	-
Ww452_Bacteroidota	d__Bacteria;p__Bacteroidota;c__Bacteroidia;o__NS11-12g;f__UBA955;g__UBA955;s__UBA955 sp024643755	Bacteroidota	0.46	2385506	18095	-	53_1	94.81	1.64	75	0.41	S2	water	Site_3	Water	Brackish	-	-	-	-	-	-	-	-	-	-	-	-	-	-	-	-	-	-
Ww454_Bacteroidota	d__Bacteria;p__Bacteroidota;c__Bacteroidia;o__NS11-12g;f__UBA955;g__UBA955;s__UBA955 sp024643755	Bacteroidota	0.47	2081984	12317	-	53_1	87.95	2.62	37.5	1.6375	S4	water	Site_3	Water	Brackish	-	-	-	-	-	-	-	-	-	-	-	-	-	-	-	-	-	-
Ww455_Bacteroidota	d__Bacteria;p__Bacteroidota;c__Bacteroidia;o__NS11-12g;f__UBA955;g__UBA955;s__UBA955 sp024643755	Bacteroidota	0.47	2012787	6904	-	53_1	86.55	1.55	75	0.3875	S6	water	Site_3	Water	Brackish	-	-	-	-	-	-	-	-	-	-	-	-	-	-	-	-	-	-
Ww364_Bacteroidota	d__Bacteria;p__Bacteroidota;c__Bacteroidia;o__Flavobacteriales;f__Flavobacteriaceae;g__MS024-2A;s__MS024-2A sp002384715	Bacteroidota	0.38	2389576	143728	-	118_1	100	0.74	0	0.74	S3	water	Site_5	Water	Brackish	-	-	-	-	-	-	-	-	-	-	-	-	-	-	-	-	-	-
Ww365_Bacteroidota	d__Bacteria;p__Bacteroidota;c__Bacteroidia;o__Flavobacteriales;f__Flavobacteriaceae;g__MS024-2A;s__MS024-2A sp002384715	Bacteroidota	0.38	2117004	259057	-	118_1	99.63	0	0	0	S4	water	Site_5	Water	Brackish	-	-	-	-	-	-	-	-	-	-	-	-	-	-	-	-	-	-
Ww366_Bacteroidota	d__Bacteria;p__Bacteroidota;c__Bacteroidia;o__Flavobacteriales;f__Flavobacteriaceae;g__MS024-2A;s__MS024-2A sp002384715	Bacteroidota	0.38	2178302	368261	-	118_1	99.63	0	0	0	S5	water	Site_5	Water	Brackish	-	-	-	-	-	-	-	-	-	-	-	-	-	-	-	-	-	-
Ww367_Bacteroidota	d__Bacteria;p__Bacteroidota;c__Bacteroidia;o__Flavobacteriales;f__Flavobacteriaceae;g__MS024-2A;s__MS024-2A sp002384715	Bacteroidota	0.38	2092071	164633	-	118_1	97.06	0	0	0	S6	water	Site_5	Water	Brackish	-	-	-	-	-	-	-	-	-	-	-	-	-	-	-	-	-	-
Ww368_Bacteroidota	d__Bacteria;p__Bacteroidota;c__Bacteroidia;o__Flavobacteriales;f__Flavobacteriaceae;g__MS024-2A;s__MS024-2A sp002384715	Bacteroidota	0.38	2140255	165726	-	118_1	99.63	0	0	0	S7	water	Site_5	Water	Brackish	-	-	-	-	-	-	-	-	-	-	-	-	-	-	-	-	-	-
Ww369_Bacteroidota	d__Bacteria;p__Bacteroidota;c__Bacteroidia;o__Flavobacteriales;f__Flavobacteriaceae;g__MS024-2A;s__MS024-2A sp002384715	Bacteroidota	0.38	2162703	163693	-	118_1	99.63	0	0	0	S8	water	Site_5	Water	Brackish	-	-	-	-	-	-	-	-	-	-	-	-	-	-	-	-	-	-
Ww278_Bacteroidota	d__Bacteria;p__Bacteroidota;c__Bacteroidia;o__Flavobacteriales;f__CAJJDF01;g__CAJJDF01;s__CAJJDF01 sp024639505	Bacteroidota	0.35	1754026	7104	-	152_1	76.88	0.84	25	0.63	S5	water	Site_5	Water	Brackish	-	-	-	-	-	-	-	-	-	-	-	-	-	-	-	-	-	-
Ww281_Bacteroidota	d__Bacteria;p__Bacteroidota;c__Bacteroidia;o__Flavobacteriales;f__CAJJDF01;g__CAJJDF01;s__CAJJDF01 sp024639505	Bacteroidota	0.35	1995061	9936	-	152_1	86.95	1.45	25	1.0875	S9	water	Site_5	Water	Brackish	-	-	-	-	-	-	-	-	-	-	-	-	-	-	-	-	-	-
Ww352_Bacteroidota	d__Bacteria;p__Bacteroidota;c__Bacteroidia;o__Flavobacteriales;f__Flavobacteriaceae;g__MAG-120531;s__MAG-120531 sp024643325	Bacteroidota	0.38	2069752	119766	-	82_1	95.71	4.58	88.46	0.528532	S4	water	Site_5	Water	Brackish	-	-	-	-	-	-	-	-	-	-	-	-	-	-	-	-	-	-
Ww353_Bacteroidota	d__Bacteria;p__Bacteroidota;c__Bacteroidia;o__Flavobacteriales;f__Flavobacteriaceae;g__MAG-120531;s__MAG-120531 sp024643325	Bacteroidota	0.38	1883779	121508	-	82_1	89.11	3.19	83.33	0.531773	S5	water	Site_5	Water	Brackish	-	-	-	-	-	-	-	-	-	-	-	-	-	-	-	-	-	-
Ww354_Bacteroidota	d__Bacteria;p__Bacteroidota;c__Bacteroidia;o__Flavobacteriales;f__Flavobacteriaceae;g__MAG-120531;s__MAG-120531 sp024643325	Bacteroidota	0.38	1986730	164822	-	82_1	92.07	3.97	83.33	0.661799	S6	water	Site_5	Water	Brackish	-	-	-	-	-	-	-	-	-	-	-	-	-	-	-	-	-	-
Ww355_Bacteroidota	d__Bacteria;p__Bacteroidota;c__Bacteroidia;o__Flavobacteriales;f__Flavobacteriaceae;g__MAG-120531;s__MAG-120531 sp024643325	Bacteroidota	0.38	2272117	121512	-	82_1	96.04	11.55	76.67	2.69461	S7	water	Site_5	Water	Brackish	-	-	-	-	-	-	-	-	-	-	-	-	-	-	-	-	-	-
Ww356_Bacteroidota	d__Bacteria;p__Bacteroidota;c__Bacteroidia;o__Flavobacteriales;f__Flavobacteriaceae;g__MAG-120531;s__MAG-120531 sp024643325	Bacteroidota	0.38	1921289	222978	-	82_1	92.71	2.97	84.62	0.456786	S8	water	Site_5	Water	Brackish	-	-	-	-	-	-	-	-	-	-	-	-	-	-	-	-	-	-
Ww357_Bacteroidota	d__Bacteria;p__Bacteroidota;c__Bacteroidia;o__Flavobacteriales;f__Flavobacteriaceae;g__MAG-120531;s__MAG-120531 sp024643325	Bacteroidota	0.38	1308135	114585	-	82_1	54.79	2.97	80	0.594	S9	water	Site_5	Water	Brackish	-	-	-	-	-	-	-	-	-	-	-	-	-	-	-	-	-	-
Ww416_Bacteroidota	d__Bacteria;p__Bacteroidota;c__Bacteroidia;o__Flavobacteriales;f__Schleiferiaceae;g__TMED14;s__TMED14 sp024639785	Bacteroidota	0.52	1703588	66216	-	162_1	96.51	0.54	0	0.54	S3	water	Site_6	Water	Brackish	-	-	-	-	-	-	-	-	-	-	-	-	-	-	-	-	-	-
Ww417_Bacteroidota	d__Bacteria;p__Bacteroidota;c__Bacteroidia;o__Flavobacteriales;f__Schleiferiaceae;g__TMED14;s__TMED14 sp024639785	Bacteroidota	0.52	1739031	109702	-	162_1	98.66	0.81	50	0.405	S4	water	Site_6	Water	Brackish	-	-	-	-	-	-	-	-	-	-	-	-	-	-	-	-	-	-
Ww418_Bacteroidota	d__Bacteria;p__Bacteroidota;c__Bacteroidia;o__Flavobacteriales;f__Schleiferiaceae;g__TMED14;s__TMED14 sp024639785	Bacteroidota	0.52	1727171	98575	-	162_1	98.66	1.08	0	1.08	S5	water	Site_6	Water	Brackish	-	-	-	-	-	-	-	-	-	-	-	-	-	-	-	-	-	-
Ww421_Bacteroidota	d__Bacteria;p__Bacteroidota;c__Bacteroidia;o__Flavobacteriales;f__Schleiferiaceae;g__TMED14;s__TMED14 sp024639785	Bacteroidota	0.51	1739506	184817	-	162_1	96.51	0.54	0	0.54	S8	water	Site_6	Water	Brackish	-	-	-	-	-	-	-	-	-	-	-	-	-	-	-	-	-	-
Ww422_Bacteroidota	d__Bacteria;p__Bacteroidota;c__Bacteroidia;o__Flavobacteriales;f__Schleiferiaceae;g__TMED14;s__TMED14 sp024639785	Bacteroidota	0.51	1758655	168325	-	162_1	98.12	0.54	0	0.54	S9	water	Site_6	Water	Brackish	-	-	-	-	-	-	-	-	-	-	-	-	-	-	-	-	-	-
Ww438_Bacteroidota	d__Bacteria;p__Bacteroidota;c__Bacteroidia;o__Flavobacteriales;f__Schleiferiaceae;g__UBA10364;s__UBA10364 sp024638285	Bacteroidota	0.44	1730155	28192	-	141_1	91.2	0.82	100	0	S3	water	Site_9	Water	Marine	-	-	-	-	-	-	-	-	-	-	-	-	-	-	-	-	-	-
Ww439_Bacteroidota	d__Bacteria;p__Bacteroidota;c__Bacteroidia;o__Flavobacteriales;f__Schleiferiaceae;g__UBA10364;s__UBA10364 sp024638285	Bacteroidota	0.44	1860864	31463	-	141_1	96.51	6.72	26.67	4.92778	S4	water	Site_9	Water	Marine	-	-	-	-	-	-	-	-	-	-	-	-	-	-	-	-	-	-
Ww440_Bacteroidota	d__Bacteria;p__Bacteroidota;c__Bacteroidia;o__Flavobacteriales;f__Schleiferiaceae;g__UBA10364;s__UBA10364 sp024638285	Bacteroidota	0.44	1734953	36756	-	141_1	93.01	0.54	100	0	S5	water	Site_9	Water	Marine	-	-	-	-	-	-	-	-	-	-	-	-	-	-	-	-	-	-
Ww442_Bacteroidota	d__Bacteria;p__Bacteroidota;c__Bacteroidia;o__Flavobacteriales;f__Schleiferiaceae;g__UBA10364;s__UBA10364 sp024638285	Bacteroidota	0.45	1513792	41813	-	141_1	83.87	1.4	60	0.56	S7	water	Site_9	Water	Marine	-	-	-	-	-	-	-	-	-	-	-	-	-	-	-	-	-	-
Ww423_Bacteroidota	d__Bacteria;p__Bacteroidota;c__Bacteroidia;o__Flavobacteriales;f__Schleiferiaceae;g__UBA10364;s__	Bacteroidota	0.48	1003076	13084	-	149_1	64.16	1.08	50	0.54	S3	water	Site_9	Water	Marine	-	-	-	-	-	-	-	-	-	-	-	-	-	-	-	-	-	-
Ww425_Bacteroidota	d__Bacteria;p__Bacteroidota;c__Bacteroidia;o__Flavobacteriales;f__Schleiferiaceae;g__UBA10364;s__	Bacteroidota	0.47	1062581	12264	-	149_1	53.05	0	0	0	S5	water	Site_9	Water	Marine	-	-	-	-	-	-	-	-	-	-	-	-	-	-	-	-	-	-
Ww448_Bacteroidota	d__Bacteria;p__Bacteroidota;c__Bacteroidia;o__NS11-12g;f__UBA9320;g__UBA9320;s__UBA9320 sp024645005	Bacteroidota	0.35	1901600	16559	-	151_1	82.92	3.83	12.5	3.35125	S7	water	Site_9	Water	Marine	-	-	-	-	-	-	-	-	-	-	-	-	-	-	-	-	-	-
Ww449_Bacteroidota	d__Bacteria;p__Bacteroidota;c__Bacteroidia;o__NS11-12g;f__UBA9320;g__UBA9320;s__UBA9320 sp024645005	Bacteroidota	0.36	2170513	13601	-	151_1	88.66	11.71	59.26	4.77065	S8	water	Site_9	Water	Marine	-	-	-	-	-	-	-	-	-	-	-	-	-	-	-	-	-	-
Ww394_Bacteroidota	d__Bacteria;p__Bacteroidota;c__Bacteroidia;o__Flavobacteriales;f__Flavobacteriaceae;g__UBA3478;s__UBA3478 sp024638165	Bacteroidota	0.41	1625790	863396	-	154_1	97.43	0	0	0	S4	water	Site_9	Water	Marine	-	-	-	-	-	-	-	-	-	-	-	-	-	-	-	-	-	-
Ww395_Bacteroidota	d__Bacteria;p__Bacteroidota;c__Bacteroidia;o__Flavobacteriales;f__Flavobacteriaceae;g__UBA3478;s__UBA3478 sp024638165	Bacteroidota	0.41	1789029	273393	-	154_1	91.32	1.03	55.56	0.457732	S5	water	Site_9	Water	Marine	-	-	-	-	-	-	-	-	-	-	-	-	-	-	-	-	-	-
Ww396_Bacteroidota	d__Bacteria;p__Bacteroidota;c__Bacteroidia;o__Flavobacteriales;f__Flavobacteriaceae;g__UBA3478;s__UBA3478 sp024638165	Bacteroidota	0.41	1829200	240995	-	154_1	90.92	1.39	83.33	0.231713	S6	water	Site_9	Water	Marine	-	-	-	-	-	-	-	-	-	-	-	-	-	-	-	-	-	-
Ww397_Bacteroidota	d__Bacteria;p__Bacteroidota;c__Bacteroidia;o__Flavobacteriales;f__Flavobacteriaceae;g__UBA3478;s__UBA3478 sp024638165	Bacteroidota	0.41	1827673	90522	-	154_1	89.94	1.34	26.67	0.982622	S7	water	Site_9	Water	Marine	-	-	-	-	-	-	-	-	-	-	-	-	-	-	-	-	-	-
Ww398_Bacteroidota	d__Bacteria;p__Bacteroidota;c__Bacteroidia;o__Flavobacteriales;f__Flavobacteriaceae;g__UBA3478;s__UBA3478 sp024638165	Bacteroidota	0.41	1684194	247470	-	154_1	97.79	0	0	0	S8	water	Site_9	Water	Marine	-	-	-	-	-	-	-	-	-	-	-	-	-	-	-	-	-	-
Ww399_Bacteroidota	d__Bacteria;p__Bacteroidota;c__Bacteroidia;o__Flavobacteriales;f__Flavobacteriaceae;g__UBA3478;s__UBA3478 sp024638165	Bacteroidota	0.41	1864954	166374	-	154_1	91.2	1.82	70	0.546	S9	water	Site_9	Water	Marine	-	-	-	-	-	-	-	-	-	-	-	-	-	-	-	-	-	-
Ww349_Bacteroidota	d__Bacteria;p__Bacteroidota;c__Bacteroidia;o__Flavobacteriales;f__Flavobacteriaceae;g__MAG-120531;s__MAG-120531 sp018500075	Bacteroidota	0.4	1687040	18971	-	81_1	81.51	7.13	34.09	4.69938	S8	water	Site_9	Water	Marine	-	-	-	-	-	-	-	-	-	-	-	-	-	-	-	-	-	-
Ww337_Bacteroidota	d__Bacteria;p__Bacteroidota;c__Bacteroidia;o__Flavobacteriales;f__Flavobacteriaceae;g__MAG-120531;s__MAG-120531 sp013373635	Bacteroidota	0.37	1927529	85419	-	85_1	89.32	0.17	54.55	0.077265	S3	water	Site_9	Water	Marine	-	-	-	-	-	-	-	-	-	-	-	-	-	-	-	-	-	-
Ww338_Bacteroidota	d__Bacteria;p__Bacteroidota;c__Bacteroidia;o__Flavobacteriales;f__Flavobacteriaceae;g__MAG-120531;s__MAG-120531 sp013373635	Bacteroidota	0.37	1936875	81991	-	85_1	90.19	0.46	50	0.23	S4	water	Site_9	Water	Marine	-	-	-	-	-	-	-	-	-	-	-	-	-	-	-	-	-	-
Ww339_Bacteroidota	d__Bacteria;p__Bacteroidota;c__Bacteroidia;o__Flavobacteriales;f__Flavobacteriaceae;g__MAG-120531;s__MAG-120531 sp013373635	Bacteroidota	0.37	1884859	126599	-	85_1	90.3	0	0	0	S5	water	Site_9	Water	Marine	-	-	-	-	-	-	-	-	-	-	-	-	-	-	-	-	-	-
Ww340_Bacteroidota	d__Bacteria;p__Bacteroidota;c__Bacteroidia;o__Flavobacteriales;f__Flavobacteriaceae;g__MAG-120531;s__MAG-120531 sp013373635	Bacteroidota	0.37	1898049	92287	-	85_1	89.93	0.9	16.67	0.74997	S6	water	Site_9	Water	Marine	-	-	-	-	-	-	-	-	-	-	-	-	-	-	-	-	-	-
Ww342_Bacteroidota	d__Bacteria;p__Bacteroidota;c__Bacteroidia;o__Flavobacteriales;f__Flavobacteriaceae;g__MAG-120531;s__MAG-120531 sp013373635	Bacteroidota	0.37	1892282	133719	-	85_1	90.23	0.33	0	0.33	S8	water	Site_9	Water	Marine	-	-	-	-	-	-	-	-	-	-	-	-	-	-	-	-	-	-
Ww343_Bacteroidota	d__Bacteria;p__Bacteroidota;c__Bacteroidia;o__Flavobacteriales;f__Flavobacteriaceae;g__MAG-120531;s__MAG-120531 sp013373635	Bacteroidota	0.37	2582415	87124	-	85_1	91.83	2.4	52.94	1.12944	S9	water	Site_9	Water	Marine	-	-	-	-	-	-	-	-	-	-	-	-	-	-	-	-	-	-
Ww377_Bacteroidota	d__Bacteria;p__Bacteroidota;c__Bacteroidia;o__Flavobacteriales;f__Flavobacteriaceae;g__Polaribacter;s__Polaribacter sp024640565	Bacteroidota	0.35	2016704	218552	-	88_1	95.18	1.68	16.67	1.39994	S3	water	Site_9	Water	Marine	-	-	-	-	-	-	-	-	-	-	-	-	-	-	-	-	-	-
Ww378_Bacteroidota	d__Bacteria;p__Bacteroidota;c__Bacteroidia;o__Flavobacteriales;f__Flavobacteriaceae;g__Polaribacter;s__Polaribacter sp024640565	Bacteroidota	0.35	2308032	356147	-	88_1	97.76	0.7	0	0.7	S4	water	Site_9	Water	Marine	-	-	-	-	-	-	-	-	-	-	-	-	-	-	-	-	-	-
Ww381_Bacteroidota	d__Bacteria;p__Bacteroidota;c__Bacteroidia;o__Flavobacteriales;f__Flavobacteriaceae;g__Polaribacter;s__Polaribacter sp024640565	Bacteroidota	0.35	2271702	422791	-	88_1	97.76	1.3	0	1.3	S7	water	Site_9	Water	Marine	-	-	-	-	-	-	-	-	-	-	-	-	-	-	-	-	-	-
Ww382_Bacteroidota	d__Bacteria;p__Bacteroidota;c__Bacteroidia;o__Flavobacteriales;f__Flavobacteriaceae;g__Polaribacter;s__Polaribacter sp024640565	Bacteroidota	0.35	2323626	272031	-	88_1	97.76	0.89	0	0.89	S8	water	Site_9	Water	Marine	-	-	-	-	-	-	-	-	-	-	-	-	-	-	-	-	-	-
Ww383_Bacteroidota	d__Bacteria;p__Bacteroidota;c__Bacteroidia;o__Flavobacteriales;f__Flavobacteriaceae;g__Polaribacter;s__Polaribacter sp024640565	Bacteroidota	0.35	2297223	334371	-	88_1	97.76	1.35	0	1.35	S9	water	Site_9	Water	Marine	-	-	-	-	-	-	-	-	-	-	-	-	-	-	-	-	-	-
Ww372_Bacteroidota	d__Bacteria;p__Bacteroidota;c__Bacteroidia;o__Flavobacteriales;f__Flavobacteriaceae;g__Polaribacter;s__Polaribacter sp024639685	Bacteroidota	0.3	1871659	12532	-	89_1	79.92	1.59	10	1.431	S5	water	Site_9	Water	Marine	-	-	-	-	-	-	-	-	-	-	-	-	-	-	-	-	-	-
Ww375_Bacteroidota	d__Bacteria;p__Bacteroidota;c__Bacteroidia;o__Flavobacteriales;f__Flavobacteriaceae;g__Polaribacter;s__Polaribacter sp024639685	Bacteroidota	0.3	2387360	262037	-	89_1	98.94	1.01	0	1.01	S8	water	Site_9	Water	Marine	-	-	-	-	-	-	-	-	-	-	-	-	-	-	-	-	-	-
Ww376_Bacteroidota	d__Bacteria;p__Bacteroidota;c__Bacteroidia;o__Flavobacteriales;f__Flavobacteriaceae;g__Polaribacter;s__Polaribacter sp024639685	Bacteroidota	0.3	2484827	203165	-	89_1	98.94	1.31	0	1.31	S9	water	Site_9	Water	Marine	-	-	-	-	-	-	-	-	-	-	-	-	-	-	-	-	-	-
Ww404_Bacteroidota	d__Bacteria;p__Bacteroidota;c__Bacteroidia;o__Flavobacteriales;f__Flavobacteriaceae;g__UBA7446;s__UBA7446 sp024639165	Bacteroidota	0.41	1681979	117003	-	91_1	89.61	0	0	0	S8	water	Site_9	Water	Marine	-	-	-	-	-	-	-	-	-	-	-	-	-	-	-	-	-	-
Ww405_Bacteroidota	d__Bacteria;p__Bacteroidota;c__Bacteroidia;o__Flavobacteriales;f__Flavobacteriaceae;g__UBA7446;s__UBA7446 sp024639165	Bacteroidota	0.4	1802299	160729	-	91_1	89.72	0	0	0	S9	water	Site_9	Water	Marine	-	-	-	-	-	-	-	-	-	-	-	-	-	-	-	-	-	-
Ww491_Chloroflexota	d__Bacteria;p__Chloroflexota;c__Anaerolineae;o__Promineifilales;f__Promineifilaceae;g__JAHEEY01;s__JAHEEY01 sp024640485	Chloroflexota	0.57	5036130	8645	-	593_1	82.73	5.45	12.5	4.76875	S4	sediment	Site_6	Sediment	Brackish	-	-	-	-	-	-	-	-	-	-	-	-	-	-	-	-	-	-
Ww493_Chloroflexota	d__Bacteria;p__Chloroflexota;c__Anaerolineae;o__Promineifilales;f__Promineifilaceae;g__JAHEEY01;s__JAHEEY01 sp024640485	Chloroflexota	0.57	5035344	9565	-	593_1	82.73	5.56	22.22	4.32457	S6	sediment	Site_6	Sediment	Brackish	-	-	-	-	-	-	-	-	-	-	-	-	-	-	-	-	-	-
Ww558_Desulfobacterota	d__Bacteria;p__Desulfobacterota;c__Desulfuromonadia;o__Desulfuromonadales;f__BM103;g__JAHEDT01;s__JAHEDT01 sp024640545	Desulfobacterota	0.6	3195216	14488	-	544_1	90.6	6.18	53.85	2.85207	S5	sediment	Site_4	Sediment	Brackish	-	-	-	-	-	-	-	-	-	-	-	-	-	-	-	-	-	-
Ww560_Desulfobacterota	d__Bacteria;p__Desulfobacterota;c__Desulfuromonadia;o__Desulfuromonadales;f__BM103;g__JAHEDT01;s__JAHEDT01 sp024641085	Desulfobacterota	0.58	3103294	35601	-	545_1	88.8	6.45	50	3.225	S3	sediment	Site_4	Sediment	Brackish	-	-	-	-	-	-	-	-	-	-	-	-	-	-	-	-	-	-
Ww570_Desulfobacterota	d__Bacteria;p__Desulfobacterota;c__Syntrophobacteria;o__BM002;f__BM002;g__BM002;s__BM002 sp002899795	Desulfobacterota	0.5	3843991	12672	-	580_1	89.09	5.16	37.5	3.225	S5	sediment	Site_6	Sediment	Brackish	-	-	-	-	-	-	-	-	-	-	-	-	-	-	-	-	-	-
Ww571_Desulfobacterota	d__Bacteria;p__Desulfobacterota;c__Syntrophobacteria;o__BM002;f__BM002;g__BM002;s__BM002 sp002899795	Desulfobacterota	0.5	3794764	10871	-	580_1	89.63	3.23	20	2.584	S6	sediment	Site_6	Sediment	Brackish	-	-	-	-	-	-	-	-	-	-	-	-	-	-	-	-	-	-
Ww550_Desulfobacterota	d__Bacteria;p__Desulfobacterota;c__Desulfobulbia;o__Desulfobulbales;f__Desulfocapsaceae;g__JABDQA01;s__JABDQA01 sp024640625	Desulfobacterota	0.53	4340629	34386	-	586_1	96.27	4.46	15.38	3.77405	S4	sediment	Site_7	Sediment	Brackish	-	-	-	-	-	-	-	-	-	-	-	-	-	-	-	-	-	-
Ww551_Desulfobacterota	d__Bacteria;p__Desulfobacterota;c__Desulfobulbia;o__Desulfobulbales;f__Desulfocapsaceae;g__JABDQA01;s__JABDQA01 sp024640625	Desulfobacterota	0.53	4188964	36843	-	586_1	96.31	2.23	40	1.338	S5	sediment	Site_7	Sediment	Brackish	-	-	-	-	-	-	-	-	-	-	-	-	-	-	-	-	-	-
Ww553_Desulfobacterota	d__Bacteria;p__Desulfobacterota;c__Desulfobulbia;o__Desulfobulbales;f__Desulfocapsaceae;g__JABDQA01;s__JABDQA01 sp024640625	Desulfobacterota	0.54	3810206	89630	-	586_1	91.05	3.87	12.5	3.38625	S7	sediment	Site_7	Sediment	Brackish	-	-	-	-	-	-	-	-	-	-	-	-	-	-	-	-	-	-
Ww545_Desulfobacterota	d__Bacteria;p__Desulfobacterota;c__Desulfobulbia;o__Desulfobulbales;f__BM004;g__BM004;s__BM004 sp024639555	Desulfobacterota	0.48	1956569	6149	-	572_1	73.31	4.81	64.71	1.69745	S8	sediment	Site_8	Sediment	Marine	-	-	-	-	-	-	-	-	-	-	-	-	-	-	-	-	-	-
Ww530_Desulfobacterota	d__Bacteria;p__Desulfobacterota;c__Desulfobacteria;o__Desulfobacterales;f__JAHEIW01;g__JAHEIW01;s__JAHEIW01 sp024639185	Desulfobacterota	0.49	4858854	19503	-	582_1	94.64	8.12	40	4.872	S7	sediment	Site_8	Sediment	Marine	-	-	-	-	-	-	-	-	-	-	-	-	-	-	-	-	-	-
Ww562_Desulfobacterota	d__Bacteria;p__Desulfobacterota;c__Desulfuromonadia;o__Desulfuromonadales;f__BM103;g__JAHEDT01;s__JAHEDT01 sp024641085	Desulfobacterota	0.59	2736969	6590	-	545_1	83.73	6.38	31.25	4.38625	S5	water	Site_4	Sediment	Brackish	-	-	-	-	-	-	-	-	-	-	-	-	-	-	-	-	-	-
Ww583_Gemmatimonadota	d__Bacteria;p__Gemmatimonadota;c__Gemmatimonadetes;o__Gemmatimonadales;f__GWC2-71-9;g__SPDF01;s__SPDF01 sp024641745	Gemmatimonadota	0.7	2598753	13649	-	473_1	91.21	4.41	42.86	2.51987	S4	sediment	Site_4	Sediment	Brackish	-	-	-	-	-	-	-	-	-	-	-	-	-	-	-	-	-	-
Ww605_Myxococcota	d__Bacteria;p__Myxococcota;c__Polyangia;o__Polyangiales;f__SG8-38;g__SG8-38;s__SG8-38 sp024640845	Myxococcota	0.63	4269636	28544	-	413_1	96.49	4.02	100	0	S5	sediment	Site_6	Sediment	Brackish	-	-	-	-	-	-	-	-	-	-	-	-	-	-	-	-	-	-
Ww633_Planctomycetota	d__Bacteria;p__Planctomycetota;c__Planctomycetia;o__Pirellulales;f__Pirellulaceae;g__Mariniblastus;s__Mariniblastus sp024642205	Planctomycetota	0.53	5261914	4961	-	417_1	74.69	8.7	54.17	3.98721	S4	sediment	Site_3	Sediment	Brackish	-	-	-	-	-	-	-	-	-	-	-	-	-	-	-	-	-	-
Ww634_Planctomycetota	d__Bacteria;p__Planctomycetota;c__Planctomycetia;o__Pirellulales;f__Pirellulaceae;g__Mariniblastus;s__Mariniblastus sp024642205	Planctomycetota	0.53	5387864	6697	-	417_1	80.09	1.28	50	0.64	S5	sediment	Site_3	Sediment	Brackish	-	-	-	-	-	-	-	-	-	-	-	-	-	-	-	-	-	-
Ww630_Planctomycetota	d__Bacteria;p__Planctomycetota;c__Planctomycetia;o__Pirellulales;f__Pirellulaceae;g__Mariniblastus;s__Mariniblastus sp024638965	Planctomycetota	0.5	4797158	4256	-	316_1	62.16	2.35	0	2.35	S7	sediment	Site_8	Sediment	Marine	-	-	-	-	-	-	-	-	-	-	-	-	-	-	-	-	-	-
Ww928_Pseudomonadota	d__Bacteria;p__Pseudomonadota;c__Gammaproteobacteria;o__Pseudomonadales;f__Halieaceae;g__Halioglobus;s__Halioglobus sp024642265	Pseudomonadota	0.61	2385723	28431	-	207_1	62.09	2.64	22.22	2.05339	S4	sediment	Site_3	Sediment	Brackish	-	-	-	-	-	-	-	-	-	-	-	-	-	-	-	-	-	-
Ww772_Pseudomonadota	d__Bacteria;p__Pseudomonadota;c__Alphaproteobacteria;o__Rhodobacterales;f__Rhodobacteraceae;g__RFZI01;s__RFZI01 sp024642185	Pseudomonadota	0.62	1696832	5068	-	279_1	52.21	1.78	30.77	1.23229	S5	sediment	Site_3	Sediment	Brackish	-	-	-	-	-	-	-	-	-	-	-	-	-	-	-	-	-	-
Ww720_Pseudomonadota	d__Bacteria;p__Pseudomonadota;c__Alphaproteobacteria;o__Rhodobacterales;f__Rhodobacteraceae;g__JAHEAO01;s__JAHEAO01 sp024642725	Pseudomonadota	0.6	3203708	27589	-	281_1	97.27	0.79	50	0.395	S4	sediment	Site_3	Sediment	Brackish	-	-	-	-	-	-	-	-	-	-	-	-	-	-	-	-	-	-
Ww721_Pseudomonadota	d__Bacteria;p__Pseudomonadota;c__Alphaproteobacteria;o__Rhodobacterales;f__Rhodobacteraceae;g__JAHEAO01;s__JAHEAO01 sp024642725	Pseudomonadota	0.6	3343970	23718	-	281_1	94.94	1.14	71.43	0.325698	S5	sediment	Site_3	Sediment	Brackish	-	-	-	-	-	-	-	-	-	-	-	-	-	-	-	-	-	-
Ww722_Pseudomonadota	d__Bacteria;p__Pseudomonadota;c__Alphaproteobacteria;o__Rhodobacterales;f__Rhodobacteraceae;g__JAHEAO01;s__JAHEAO01 sp024642725	Pseudomonadota	0.6	2834274	20482	-	281_1	86.03	2.42	58.33	1.00841	S6	sediment	Site_3	Sediment	Brackish	-	-	-	-	-	-	-	-	-	-	-	-	-	-	-	-	-	-
Ww844_Pseudomonadota	d__Bacteria;p__Pseudomonadota;c__Gammaproteobacteria;o__Burkholderiales;f__Burkholderiaceae;g__Rubrivivax_A;s__Rubrivivax_A sp024641965	Pseudomonadota	0.67	4477397	20021	-	533_1	96.92	2.03	22.22	1.57893	S3	sediment	Site_3	Sediment	Brackish	-	-	-	-	-	-	-	-	-	-	-	-	-	-	-	-	-	-
Ww683_Pseudomonadota	d__Bacteria;p__Pseudomonadota;c__Alphaproteobacteria;o__Rhizobiales;f__Aestuariivirgaceae;g__Anderseniella;s__Anderseniella sp024642465	Pseudomonadota	0.63	2983822	30685	-	282_1	78.42	1.62	42.86	0.925668	S5	sediment	Site_4	Sediment	Brackish	-	-	-	-	-	-	-	-	-	-	-	-	-	-	-	-	-	-
Ww1017_Pseudomonadota	d__Bacteria;p__Pseudomonadota;c__Gammaproteobacteria;o__Steroidobacterales;f__Steroidobacteraceae;g__SG8-30;s__SG8-30 sp024642505	Pseudomonadota	0.65	2984219	33156	-	433_1	90.59	3.87	6.25	3.62813	S4	sediment	Site_4	Sediment	Brackish	-	-	-	-	-	-	-	-	-	-	-	-	-	-	-	-	-	-
Ww811_Pseudomonadota	d__Bacteria;p__Pseudomonadota;c__Gammaproteobacteria;o__Burkholderiales;f__Burkholderiaceae;g__JAGXFR01;s__JAGXFR01 sp024643785	Pseudomonadota	0.66	2698923	22728	-	537_1	96.6	2.47	20	1.976	S3	sediment	Site_4	Sediment	Brackish	-	-	-	-	-	-	-	-	-	-	-	-	-	-	-	-	-	-
Ww813_Pseudomonadota	d__Bacteria;p__Pseudomonadota;c__Gammaproteobacteria;o__Burkholderiales;f__Burkholderiaceae;g__JAGXFR01;s__JAGXFR01 sp024643785	Pseudomonadota	0.66	2666381	24024	-	537_1	94.44	3.24	12.5	2.835	S5	sediment	Site_4	Sediment	Brackish	-	-	-	-	-	-	-	-	-	-	-	-	-	-	-	-	-	-
Ww814_Pseudomonadota	d__Bacteria;p__Pseudomonadota;c__Gammaproteobacteria;o__Burkholderiales;f__Burkholderiaceae;g__JAGXFR01;s__JAGXFR01 sp024643785	Pseudomonadota	0.67	2289549	9985	-	537_1	83.3	1.95	75	0.4875	S6	sediment	Site_4	Sediment	Brackish	-	-	-	-	-	-	-	-	-	-	-	-	-	-	-	-	-	-
Ww837_Pseudomonadota	d__Bacteria;p__Pseudomonadota;c__Gammaproteobacteria;o__Burkholderiales;f__Burkholderiaceae;g__Quisquiliibacterium;s__	Pseudomonadota	0.69	2987658	6234	-	538_1	77.03	2.72	90	0.272	S4	sediment	Site_4	Sediment	Brackish	-	-	-	-	-	-	-	-	-	-	-	-	-	-	-	-	-	-
Ww838_Pseudomonadota	d__Bacteria;p__Pseudomonadota;c__Gammaproteobacteria;o__Burkholderiales;f__Burkholderiaceae;g__Quisquiliibacterium;s__	Pseudomonadota	0.69	2691059	5454	-	538_1	74.08	3.77	50	1.885	S5	sediment	Site_4	Sediment	Brackish	-	-	-	-	-	-	-	-	-	-	-	-	-	-	-	-	-	-
Ww806_Pseudomonadota	d__Bacteria;p__Pseudomonadota;c__Gammaproteobacteria;o__BM003;f__BM003;g__CAKZML01;s__	Pseudomonadota	0.58	2635159	4803	-	204_1	72.79	5.96	42.11	3.45024	S3	sediment	Site_5	Sediment	Brackish	-	-	-	-	-	-	-	-	-	-	-	-	-	-	-	-	-	-
Ww921_Pseudomonadota	d__Bacteria;p__Pseudomonadota;c__Gammaproteobacteria;o__Pseudomonadales;f__Halieaceae;g__Halioglobus;s__Halioglobus sp024640505	Pseudomonadota	0.62	3825665	17046	-	206_1	87.69	5.94	43.48	3.35729	S3	sediment	Site_5	Sediment	Brackish	-	-	-	-	-	-	-	-	-	-	-	-	-	-	-	-	-	-
Ww924_Pseudomonadota	d__Bacteria;p__Pseudomonadota;c__Gammaproteobacteria;o__Pseudomonadales;f__Halieaceae;g__Halioglobus;s__Halioglobus sp024640505	Pseudomonadota	0.61	3997416	23224	-	206_1	91.55	3.78	18.18	3.0928	S6	sediment	Site_5	Sediment	Brackish	-	-	-	-	-	-	-	-	-	-	-	-	-	-	-	-	-	-
Ww925_Pseudomonadota	d__Bacteria;p__Pseudomonadota;c__Gammaproteobacteria;o__Pseudomonadales;f__Halieaceae;g__Halioglobus;s__Halioglobus sp024640505	Pseudomonadota	0.62	4095547	19063	-	206_1	93.32	4.72	25	3.54	S7	sediment	Site_5	Sediment	Brackish	-	-	-	-	-	-	-	-	-	-	-	-	-	-	-	-	-	-
Ww647_Pseudomonadota	d__Bacteria;p__Pseudomonadota;c__Alphaproteobacteria;o__JAJFIK01;f__JAJFIK01;g__JAJFIK01;s__	Pseudomonadota	0.61	1354951	4275	-	239_1	52.62	3.8	8.33	3.48346	S6	sediment	Site_5	Sediment	Brackish	-	-	-	-	-	-	-	-	-	-	-	-	-	-	-	-	-	-
Ww703_Pseudomonadota	d__Bacteria;p__Pseudomonadota;c__Alphaproteobacteria;o__Rhodobacterales;f__Rhodobacteraceae;g__Amylibacter;s__Amylibacter sp024640245	Pseudomonadota	0.58	2144132	17438	-	277_1	78.5	2.79	53.33	1.30209	S4	sediment	Site_5	Sediment	Brackish	-	-	-	-	-	-	-	-	-	-	-	-	-	-	-	-	-	-
Ww680_Pseudomonadota	d__Bacteria;p__Pseudomonadota;c__Alphaproteobacteria;o__Rhizobiales;f__Aestuariivirgaceae;g__Anderseniella;s__Anderseniella sp024640405	Pseudomonadota	0.56	4463023	65738	-	296_1	97.17	3.45	18.18	2.82279	S5	sediment	Site_5	Sediment	Brackish	-	-	-	-	-	-	-	-	-	-	-	-	-	-	-	-	-	-
Ww681_Pseudomonadota	d__Bacteria;p__Pseudomonadota;c__Alphaproteobacteria;o__Rhizobiales;f__Aestuariivirgaceae;g__Anderseniella;s__Anderseniella sp024640405	Pseudomonadota	0.56	4499879	64977	-	296_1	96.96	1.74	25	1.305	S6	sediment	Site_5	Sediment	Brackish	-	-	-	-	-	-	-	-	-	-	-	-	-	-	-	-	-	-
Ww1050_Pseudomonadota	d__Bacteria;p__Pseudomonadota;c__Gammaproteobacteria;o__Xanthomonadales;f__SZUA-36;g__JAHEFT01;s__JAHEFT01 sp024640025	Pseudomonadota	0.57	3014007	19440	-	388_1	90.01	4.5	18.75	3.65625	S6	sediment	Site_5	Sediment	Brackish	-	-	-	-	-	-	-	-	-	-	-	-	-	-	-	-	-	-
Ww994_Pseudomonadota	d__Bacteria;p__Pseudomonadota;c__Gammaproteobacteria;o__Rariloculales;f__Rariloculaceae;g__JAHEEM01;s__JAHEEM01 sp024640685	Pseudomonadota	0.62	2998654	4728	-	392_1	72.64	5.68	12.12	4.99158	S4	sediment	Site_5	Sediment	Brackish	-	-	-	-	-	-	-	-	-	-	-	-	-	-	-	-	-	-
Ww995_Pseudomonadota	d__Bacteria;p__Pseudomonadota;c__Gammaproteobacteria;o__Rariloculales;f__Rariloculaceae;g__JAHEEM01;s__JAHEEM01 sp024640685	Pseudomonadota	0.62	3338965	14972	-	392_1	85.55	4.45	24	3.382	S5	sediment	Site_5	Sediment	Brackish	-	-	-	-	-	-	-	-	-	-	-	-	-	-	-	-	-	-
Ww875_Pseudomonadota	d__Bacteria;p__Pseudomonadota;c__Gammaproteobacteria;o__Burkholderiales;f__Nitrosomonadaceae;g__GCA-2721545;s__	Pseudomonadota	0.39	1522217	5490	-	58_1	75.03	3.52	60	1.408	S6	sediment	Site_5	Sediment	Brackish	-	-	-	-	-	-	-	-	-	-	-	-	-	-	-	-	-	-
Ww694_Pseudomonadota	d__Bacteria;p__Pseudomonadota;c__Alphaproteobacteria;o__Rhizobiales;f__Rhizobiaceae;g__JAHEGF01;s__JAHEGF01 sp024645155	Pseudomonadota	0.57	2453116	5235	-	260_1	65.15	2.66	9.09	2.41821	S4	sediment	Site_6	Sediment	Brackish	-	-	-	-	-	-	-	-	-	-	-	-	-	-	-	-	-	-
Ww1038_Pseudomonadota	d__Bacteria;p__Pseudomonadota;c__Gammaproteobacteria;o__Woeseiales;f__Woeseiaceae;g__SZUA-117;s__SZUA-117 sp024640345	Pseudomonadota	0.55	3918351	34405	-	401_1	88.15	3.49	7.69	3.22162	S3	sediment	Site_6	Sediment	Brackish	-	-	-	-	-	-	-	-	-	-	-	-	-	-	-	-	-	-
Ww1039_Pseudomonadota	d__Bacteria;p__Pseudomonadota;c__Gammaproteobacteria;o__Woeseiales;f__Woeseiaceae;g__SZUA-117;s__SZUA-117 sp024640345	Pseudomonadota	0.55	3750153	26628	-	401_1	85.69	3.37	13.04	2.93055	S4	sediment	Site_6	Sediment	Brackish	-	-	-	-	-	-	-	-	-	-	-	-	-	-	-	-	-	-
Ww1041_Pseudomonadota	d__Bacteria;p__Pseudomonadota;c__Gammaproteobacteria;o__Woeseiales;f__Woeseiaceae;g__SZUA-117;s__SZUA-117 sp024640345	Pseudomonadota	0.55	3635884	19531	-	401_1	84.86	3.74	27.27	2.7201	S6	sediment	Site_6	Sediment	Brackish	-	-	-	-	-	-	-	-	-	-	-	-	-	-	-	-	-	-
Ww910_Pseudomonadota	d__Bacteria;p__Pseudomonadota;c__Gammaproteobacteria;o__Pseudomonadales;f__Azotimanducaceae_A;g__UBA7803;s__UBA7803 sp024640825	Pseudomonadota	0.61	4362382	43933	-	486_1	93.14	4.48	0	4.48	S5	sediment	Site_6	Sediment	Brackish	-	-	-	-	-	-	-	-	-	-	-	-	-	-	-	-	-	-
Ww1057_Pseudomonadota	d__Bacteria;p__Pseudomonadota;c__Gammaproteobacteria;o__XN24;f__XN24;g__JAHEFR01;s__JAHEFR01 sp024640085	Pseudomonadota	0.64	3261053	29765	-	487_1	90.96	3.73	4.35	3.56774	S4	sediment	Site_6	Sediment	Brackish	-	-	-	-	-	-	-	-	-	-	-	-	-	-	-	-	-	-
Ww1059_Pseudomonadota	d__Bacteria;p__Pseudomonadota;c__Gammaproteobacteria;o__XN24;f__XN24;g__JAHEFR01;s__JAHEFR01 sp024640085	Pseudomonadota	0.64	3246674	60235	-	487_1	93.77	4.75	3.57	4.58042	S6	sediment	Site_6	Sediment	Brackish	-	-	-	-	-	-	-	-	-	-	-	-	-	-	-	-	-	-
Ww773_Pseudomonadota	d__Bacteria;p__Pseudomonadota;c__Alphaproteobacteria;o__Rhodobacterales;f__Rhodobacteraceae;g__Roseobacter;s__Roseobacter sp024639605	Pseudomonadota	0.6	3535424	11257	-	253_1	93.96	2.57	58.82	1.05833	S4	sediment	Site_7	Sediment	Brackish	-	-	-	-	-	-	-	-	-	-	-	-	-	-	-	-	-	-
Ww774_Pseudomonadota	d__Bacteria;p__Pseudomonadota;c__Alphaproteobacteria;o__Rhodobacterales;f__Rhodobacteraceae;g__Roseobacter;s__Roseobacter sp024639605	Pseudomonadota	0.6	3827537	34646	-	253_1	98.62	1.19	80	0.238	S5	sediment	Site_7	Sediment	Brackish	-	-	-	-	-	-	-	-	-	-	-	-	-	-	-	-	-	-
Ww775_Pseudomonadota	d__Bacteria;p__Pseudomonadota;c__Alphaproteobacteria;o__Rhodobacterales;f__Rhodobacteraceae;g__Roseobacter;s__Roseobacter sp024639605	Pseudomonadota	0.6	3715730	26328	-	253_1	97.47	1.13	57.14	0.484318	S6	sediment	Site_7	Sediment	Brackish	-	-	-	-	-	-	-	-	-	-	-	-	-	-	-	-	-	-
Ww890_Pseudomonadota	d__Bacteria;p__Pseudomonadota;c__Gammaproteobacteria;o__Competibacterales;f__JAHEDQ01;g__JAHEDQ01;s__JAHEDQ01 sp024641125	Pseudomonadota	0.61	5096385	30283	-	307_1	94.81	5.07	25	3.8025	S5	sediment	Site_7	Sediment	Brackish	-	-	-	-	-	-	-	-	-	-	-	-	-	-	-	-	-	-
Ww891_Pseudomonadota	d__Bacteria;p__Pseudomonadota;c__Gammaproteobacteria;o__Competibacterales;f__JAHEDQ01;g__JAHEDQ01;s__JAHEDQ01 sp024641125	Pseudomonadota	0.61	5080526	24251	-	307_1	95.33	6.08	29.63	4.2785	S7	sediment	Site_7	Sediment	Brackish	-	-	-	-	-	-	-	-	-	-	-	-	-	-	-	-	-	-
Ww696_Pseudomonadota	d__Bacteria;p__Pseudomonadota;c__Alphaproteobacteria;o__Rhizobiales;f__Rhizobiaceae;g__Salaquimonas;s__Salaquimonas sp024639745	Pseudomonadota	0.55	2111357	4687	-	308_1	64.04	3.51	25	2.6325	S6	sediment	Site_7	Sediment	Brackish	-	-	-	-	-	-	-	-	-	-	-	-	-	-	-	-	-	-
Ww885_Pseudomonadota	d__Bacteria;p__Pseudomonadota;c__Gammaproteobacteria;o__Chromatiales;f__Sedimenticolaceae;g__JAHEHQ01;s__JAHEHQ01 sp024644505	Pseudomonadota	0.58	3024730	7006	-	567_1	78.15	2.97	26.09	2.19513	S7	sediment	Site_7	Sediment	Brackish	-	-	-	-	-	-	-	-	-	-	-	-	-	-	-	-	-	-
Ww958_Pseudomonadota	d__Bacteria;p__Pseudomonadota;c__Gammaproteobacteria;o__Pseudomonadales;f__Nitrincolaceae;g__Marinobacterium_E;s__Marinobacterium_E sp024640955	Pseudomonadota	0.53	1568805	3963	-	230_1	61.67	2.64	21.43	2.07425	S8	sediment	Site_8	Water	Marine	-	-	-	-	-	-	-	-	-	-	-	-	-	-	-	-	-	-
Ww685_Pseudomonadota	d__Bacteria;p__Pseudomonadota;c__Alphaproteobacteria;o__Rhizobiales;f__Aestuariivirgaceae;g__JAHEJE01;s__JAHEJE01 sp024639035	Pseudomonadota	0.62	2795197	8287	-	270_1	78.6	2.28	90	0.228	S7	sediment	Site_8	Sediment	Marine	-	-	-	-	-	-	-	-	-	-	-	-	-	-	-	-	-	-
Ww693_Pseudomonadota	d__Bacteria;p__Pseudomonadota;c__Alphaproteobacteria;o__Rhizobiales;f__Rhizobiaceae;g__Ahrensia;s__Ahrensia sp024639025	Pseudomonadota	0.53	3118304	4862	-	295_1	80.45	7.98	44.44	4.43369	S9	sediment	Site_8	Sediment	Marine	-	-	-	-	-	-	-	-	-	-	-	-	-	-	-	-	-	-
Ww1021_Pseudomonadota	d__Bacteria;p__Pseudomonadota;c__Gammaproteobacteria;o__UBA4575;f__UBA4575;g__JABDMD01;s__JABDMD01 sp013001685	Pseudomonadota	0.39	1826094	3599	-	57_1	71.11	5.84	28.57	4.17151	S7	sediment	Site_9	Sediment	Marine	-	-	-	-	-	-	-	-	-	-	-	-	-	-	-	-	-	-
Ww1023_Pseudomonadota	d__Bacteria;p__Pseudomonadota;c__Gammaproteobacteria;o__UBA4575;f__UBA4575;g__JABDMD01;s__JABDMD01 sp013001685	Pseudomonadota	0.39	2404356	13585	-	57_1	82.51	4.66	16	3.9144	S9	sediment	Site_9	Sediment	Marine	-	-	-	-	-	-	-	-	-	-	-	-	-	-	-	-	-	-
Ww880_Pseudomonadota	d__Bacteria;p__Pseudomonadota;c__Gammaproteobacteria;o__Burkholderiales;f__Rhodocyclaceae;g__Fluviibacter;s__Fluviibacter phosphoraccumulans	Pseudomonadota	0.54	2505644	12157	-	188_1	94.19	2.01	20	1.608	S2	water	Site_1	Water	Non-saline	-	-	-	-	-	-	-	-	-	-	-	-	-	-	-	-	-	-
Ww712_Pseudomonadota	d__Bacteria;p__Pseudomonadota;c__Alphaproteobacteria;o__Rhodobacterales;f__Rhodobacteraceae;g__Cypionkella;s__Cypionkella sp024641255	Pseudomonadota	0.61	3076571	5420	-	255_1	83.67	5.47	80	1.094	S1	water	Site_1	Water	Non-saline	-	-	-	-	-	-	-	-	-	-	-	-	-	-	-	-	-	-
Ww714_Pseudomonadota	d__Bacteria;p__Pseudomonadota;c__Alphaproteobacteria;o__Rhodobacterales;f__Rhodobacteraceae;g__Cypionkella;s__Cypionkella sp024641255	Pseudomonadota	0.61	2154024	3513	-	255_1	63.32	0.67	66.67	0.223311	S3	water	Site_1	Water	Non-saline	-	-	-	-	-	-	-	-	-	-	-	-	-	-	-	-	-	-
Ww829_Pseudomonadota	d__Bacteria;p__Pseudomonadota;c__Gammaproteobacteria;o__Burkholderiales;f__Burkholderiaceae;g__Polynucleobacter;s__Polynucleobacter sp018688375	Pseudomonadota	0.46	1676031	5061	-	66_1	71.24	9.01	56.76	3.89592	S5	water	Site_1	Water	Non-saline	-	-	-	-	-	-	-	-	-	-	-	-	-	-	-	-	-	-
Ww864_Pseudomonadota	d__Bacteria;p__Pseudomonadota;c__Gammaproteobacteria;o__Burkholderiales;f__Methylophilaceae;g__Methylopumilus_A;s__	Pseudomonadota	0.45	1113171	10185	-	72_1	61.87	5.98	27.78	4.31876	S3	water	Site_1	Water	Non-saline	-	-	-	-	-	-	-	-	-	-	-	-	-	-	-	-	-	-
Ww816_Pseudomonadota	d__Bacteria;p__Pseudomonadota;c__Gammaproteobacteria;o__Burkholderiales;f__Burkholderiaceae;g__Limnohabitans_A;s__Limnohabitans_A sp024642215	Pseudomonadota	0.53	2586882	51045	-	198_1	93.23	0.7	50	0.35	S1	water	Site_2	Water	Non-saline	-	-	-	-	-	-	-	-	-	-	-	-	-	-	-	-	-	-
Ww819_Pseudomonadota	d__Bacteria;p__Pseudomonadota;c__Gammaproteobacteria;o__Burkholderiales;f__Burkholderiaceae;g__Limnohabitans_A;s__Limnohabitans_A sp024642215	Pseudomonadota	0.53	2524995	48101	-	198_1	89.97	0.29	40	0.174	S4	water	Site_2	Water	Non-saline	-	-	-	-	-	-	-	-	-	-	-	-	-	-	-	-	-	-
Ww820_Pseudomonadota	d__Bacteria;p__Pseudomonadota;c__Gammaproteobacteria;o__Burkholderiales;f__Burkholderiaceae;g__Limnohabitans_A;s__Limnohabitans_A sp024642215	Pseudomonadota	0.53	2811430	33843	-	198_1	91.28	6.5	58.06	2.7261	S5	water	Site_2	Water	Non-saline	-	-	-	-	-	-	-	-	-	-	-	-	-	-	-	-	-	-
Ww821_Pseudomonadota	d__Bacteria;p__Pseudomonadota;c__Gammaproteobacteria;o__Burkholderiales;f__Burkholderiaceae;g__Limnohabitans_A;s__Limnohabitans_A sp024642215	Pseudomonadota	0.53	2510907	60083	-	198_1	92.56	0.58	33.33	0.386686	S6	water	Site_2	Water	Non-saline	-	-	-	-	-	-	-	-	-	-	-	-	-	-	-	-	-	-
Ww822_Pseudomonadota	d__Bacteria;p__Pseudomonadota;c__Gammaproteobacteria;o__Burkholderiales;f__Burkholderiaceae;g__Limnohabitans_A;s__Limnohabitans_A sp024642215	Pseudomonadota	0.54	2148712	10427	-	198_1	77.9	0.18	0	0.18	S7	water	Site_2	Water	Non-saline	-	-	-	-	-	-	-	-	-	-	-	-	-	-	-	-	-	-
Ww823_Pseudomonadota	d__Bacteria;p__Pseudomonadota;c__Gammaproteobacteria;o__Burkholderiales;f__Burkholderiaceae;g__Limnohabitans_A;s__Limnohabitans_A sp024642215	Pseudomonadota	0.54	1562931	3549	-	198_1	53.51	2.18	37.5	1.3625	S8	water	Site_2	Water	Non-saline	-	-	-	-	-	-	-	-	-	-	-	-	-	-	-	-	-	-
Ww831_Pseudomonadota	d__Bacteria;p__Pseudomonadota;c__Gammaproteobacteria;o__Burkholderiales;f__Burkholderiaceae;g__Polynucleobacter;s__Polynucleobacter sp024642065	Pseudomonadota	0.43	1434517	41849	-	67_1	84.86	1.02	66.67	0.339966	S1	water	Site_2	Water	Non-saline	-	-	-	-	-	-	-	-	-	-	-	-	-	-	-	-	-	-
Ww866_Pseudomonadota	d__Bacteria;p__Pseudomonadota;c__Gammaproteobacteria;o__Burkholderiales;f__Methylophilaceae;g__Methylopumilus_A;s__Methylopumilus_A sp024640945	Pseudomonadota	0.42	1484810	230453	-	71_1	97.01	0	0	0	S2	water	Site_2	Water	Non-saline	-	-	-	-	-	-	-	-	-	-	-	-	-	-	-	-	-	-
Ww867_Pseudomonadota	d__Bacteria;p__Pseudomonadota;c__Gammaproteobacteria;o__Burkholderiales;f__Methylophilaceae;g__Methylopumilus_A;s__Methylopumilus_A sp024640945	Pseudomonadota	0.42	1823280	188051	-	71_1	99.15	2.08	22.22	1.61782	S3	water	Site_2	Water	Non-saline	-	-	-	-	-	-	-	-	-	-	-	-	-	-	-	-	-	-
Ww869_Pseudomonadota	d__Bacteria;p__Pseudomonadota;c__Gammaproteobacteria;o__Burkholderiales;f__Methylophilaceae;g__Methylopumilus_A;s__Methylopumilus_A sp024640945	Pseudomonadota	0.42	1478217	30364	-	71_1	97.59	1.76	83.33	0.293392	S5	water	Site_2	Water	Non-saline	-	-	-	-	-	-	-	-	-	-	-	-	-	-	-	-	-	-
Ww870_Pseudomonadota	d__Bacteria;p__Pseudomonadota;c__Gammaproteobacteria;o__Burkholderiales;f__Methylophilaceae;g__Methylopumilus_A;s__Methylopumilus_A sp024640945	Pseudomonadota	0.42	2096355	51839	-	71_1	99.15	3.79	46.43	2.0303	S6	water	Site_2	Water	Non-saline	-	-	-	-	-	-	-	-	-	-	-	-	-	-	-	-	-	-
Ww871_Pseudomonadota	d__Bacteria;p__Pseudomonadota;c__Gammaproteobacteria;o__Burkholderiales;f__Methylophilaceae;g__Methylopumilus_A;s__Methylopumilus_A sp024640945	Pseudomonadota	0.42	1216577	8881	-	71_1	83.89	1.33	50	0.665	S7	water	Site_2	Water	Non-saline	-	-	-	-	-	-	-	-	-	-	-	-	-	-	-	-	-	-
Ww858_Pseudomonadota	d__Bacteria;p__Pseudomonadota;c__Gammaproteobacteria;o__Burkholderiales;f__Methylophilaceae;g__BACL14;s__BACL14 sp024642775	Pseudomonadota	0.35	1425336	66667	-	164_1	93.77	1.31	25	0.9825	S3	water	Site_5	Water	Brackish	-	-	-	-	-	-	-	-	-	-	-	-	-	-	-	-	-	-
Ww860_Pseudomonadota	d__Bacteria;p__Pseudomonadota;c__Gammaproteobacteria;o__Burkholderiales;f__Methylophilaceae;g__BACL14;s__BACL14 sp024642775	Pseudomonadota	0.35	1126005	58611	-	164_1	90.44	1.75	100	0	S5	water	Site_5	Water	Brackish	-	-	-	-	-	-	-	-	-	-	-	-	-	-	-	-	-	-
Ww861_Pseudomonadota	d__Bacteria;p__Pseudomonadota;c__Gammaproteobacteria;o__Burkholderiales;f__Methylophilaceae;g__BACL14;s__BACL14 sp024642775	Pseudomonadota	0.35	1158677	37661	-	164_1	89.26	2.62	100	0	S6	water	Site_5	Water	Brackish	-	-	-	-	-	-	-	-	-	-	-	-	-	-	-	-	-	-
Ww855_Pseudomonadota	d__Bacteria;p__Pseudomonadota;c__Gammaproteobacteria;o__Burkholderiales;f__Methylophilaceae;g__BACL14;s__BACL14 sp010023085	Pseudomonadota	0.35	507027	9094	-	166_1	51.93	1.09	0	1.09	S5	water	Site_7	Water	Brackish	-	-	-	-	-	-	-	-	-	-	-	-	-	-	-	-	-	-
Ww856_Pseudomonadota	d__Bacteria;p__Pseudomonadota;c__Gammaproteobacteria;o__Burkholderiales;f__Methylophilaceae;g__BACL14;s__BACL14 sp010023085	Pseudomonadota	0.35	833760	8651	-	166_1	66.19	3.3	0	3.3	S6	water	Site_7	Water	Brackish	-	-	-	-	-	-	-	-	-	-	-	-	-	-	-	-	-	-
Ww945_Pseudomonadota	d__Bacteria;p__Pseudomonadota;c__Gammaproteobacteria;o__Pseudomonadales;f__Litorivicinaceae;g__HIMB30;s__HIMB30 sp024640985	Pseudomonadota	0.51	1567374	95737	-	210_1	92.25	0.37	0	0.37	S3	water	Site_7	Water	Brackish	-	-	-	-	-	-	-	-	-	-	-	-	-	-	-	-	-	-
Ww947_Pseudomonadota	d__Bacteria;p__Pseudomonadota;c__Gammaproteobacteria;o__Pseudomonadales;f__Litorivicinaceae;g__HIMB30;s__HIMB30 sp024640985	Pseudomonadota	0.51	1557090	86362	-	210_1	92.07	0.37	0	0.37	S5	water	Site_7	Water	Brackish	-	-	-	-	-	-	-	-	-	-	-	-	-	-	-	-	-	-
Ww948_Pseudomonadota	d__Bacteria;p__Pseudomonadota;c__Gammaproteobacteria;o__Pseudomonadales;f__Litorivicinaceae;g__HIMB30;s__HIMB30 sp024640985	Pseudomonadota	0.51	1570624	84423	-	210_1	92.62	0.37	0	0.37	S6	water	Site_7	Water	Brackish	-	-	-	-	-	-	-	-	-	-	-	-	-	-	-	-	-	-
Ww949_Pseudomonadota	d__Bacteria;p__Pseudomonadota;c__Gammaproteobacteria;o__Pseudomonadales;f__Litorivicinaceae;g__HIMB30;s__HIMB30 sp024640985	Pseudomonadota	0.51	1562554	64578	-	210_1	92.62	0.49	0	0.49	S7	water	Site_7	Water	Brackish	-	-	-	-	-	-	-	-	-	-	-	-	-	-	-	-	-	-
Ww951_Pseudomonadota	d__Bacteria;p__Pseudomonadota;c__Gammaproteobacteria;o__Pseudomonadales;f__Litorivicinaceae;g__HIMB30;s__HIMB30 sp024640985	Pseudomonadota	0.5	2367706	35211	-	210_1	95.06	15.44	73.68	4.06381	S9	water	Site_7	Water	Brackish	-	-	-	-	-	-	-	-	-	-	-	-	-	-	-	-	-	-
Ww913_Pseudomonadota	d__Bacteria;p__Pseudomonadota;c__Gammaproteobacteria;o__Pseudomonadales;f__Halieaceae;g__Aequoribacter;s__Aequoribacter sp024644535	Pseudomonadota	0.51	2433148	93196	-	215_1	97.47	2.05	30	1.435	S3	water	Site_7	Water	Brackish	-	-	-	-	-	-	-	-	-	-	-	-	-	-	-	-	-	-
Ww914_Pseudomonadota	d__Bacteria;p__Pseudomonadota;c__Gammaproteobacteria;o__Pseudomonadales;f__Halieaceae;g__Aequoribacter;s__Aequoribacter sp024644535	Pseudomonadota	0.51	2102573	121002	-	215_1	81.3	0.48	0	0.48	S4	water	Site_7	Water	Brackish	-	-	-	-	-	-	-	-	-	-	-	-	-	-	-	-	-	-
Ww915_Pseudomonadota	d__Bacteria;p__Pseudomonadota;c__Gammaproteobacteria;o__Pseudomonadales;f__Halieaceae;g__Aequoribacter;s__Aequoribacter sp024644535	Pseudomonadota	0.51	1995294	144814	-	215_1	77.28	0.48	0	0.48	S5	water	Site_7	Water	Brackish	-	-	-	-	-	-	-	-	-	-	-	-	-	-	-	-	-	-
Ww916_Pseudomonadota	d__Bacteria;p__Pseudomonadota;c__Gammaproteobacteria;o__Pseudomonadales;f__Halieaceae;g__Aequoribacter;s__Aequoribacter sp024644535	Pseudomonadota	0.51	2446091	145968	-	215_1	96.17	0.48	0	0.48	S6	water	Site_7	Water	Brackish	-	-	-	-	-	-	-	-	-	-	-	-	-	-	-	-	-	-
Ww653_Pseudomonadota	d__Bacteria;p__Pseudomonadota;c__Alphaproteobacteria;o__Parvibaculales;f__RS24;g__JAHEGN01;s__JAHEGN01 sp024645085	Pseudomonadota	0.53	1770845	38859	-	217_1	97.47	3.55	40	2.13	S3	water	Site_7	Water	Brackish	-	-	-	-	-	-	-	-	-	-	-	-	-	-	-	-	-	-
Ww654_Pseudomonadota	d__Bacteria;p__Pseudomonadota;c__Alphaproteobacteria;o__Parvibaculales;f__RS24;g__JAHEGN01;s__JAHEGN01 sp024645085	Pseudomonadota	0.53	1729423	48426	-	217_1	97.94	0.96	100	0	S4	water	Site_7	Water	Brackish	-	-	-	-	-	-	-	-	-	-	-	-	-	-	-	-	-	-
Ww655_Pseudomonadota	d__Bacteria;p__Pseudomonadota;c__Alphaproteobacteria;o__Parvibaculales;f__RS24;g__JAHEGN01;s__JAHEGN01 sp024645085	Pseudomonadota	0.53	1825602	52909	-	217_1	96.3	1.09	0	1.09	S5	water	Site_7	Water	Brackish	-	-	-	-	-	-	-	-	-	-	-	-	-	-	-	-	-	-
Ww656_Pseudomonadota	d__Bacteria;p__Pseudomonadota;c__Alphaproteobacteria;o__Parvibaculales;f__RS24;g__JAHEGN01;s__JAHEGN01 sp024645085	Pseudomonadota	0.53	1738274	65893	-	217_1	98.55	0.43	100	0	S6	water	Site_7	Water	Brackish	-	-	-	-	-	-	-	-	-	-	-	-	-	-	-	-	-	-
Ww658_Pseudomonadota	d__Bacteria;p__Pseudomonadota;c__Alphaproteobacteria;o__Parvibaculales;f__RS24;g__JAHEGN01;s__JAHEGN01 sp024645085	Pseudomonadota	0.53	1779381	127867	-	217_1	95.51	0	0	0	S8	water	Site_7	Water	Brackish	-	-	-	-	-	-	-	-	-	-	-	-	-	-	-	-	-	-
Ww659_Pseudomonadota	d__Bacteria;p__Pseudomonadota;c__Alphaproteobacteria;o__Parvibaculales;f__RS24;g__JAHEGN01;s__JAHEGN01 sp024645085	Pseudomonadota	0.53	1716279	72468	-	217_1	97.65	0.88	100	0	S9	water	Site_7	Water	Brackish	-	-	-	-	-	-	-	-	-	-	-	-	-	-	-	-	-	-
Ww983_Pseudomonadota	d__Bacteria;p__Pseudomonadota;c__Gammaproteobacteria;o__Pseudomonadales;f__Pseudohongiellaceae;g__RFVC01;s__RFVC01 sp024644515	Pseudomonadota	0.48	2640523	13320	-	221_1	89.75	2.65	27.27	1.92734	S8	water	Site_7	Water	Brackish	-	-	-	-	-	-	-	-	-	-	-	-	-	-	-	-	-	-
Ww984_Pseudomonadota	d__Bacteria;p__Pseudomonadota;c__Gammaproteobacteria;o__Pseudomonadales;f__Pseudohongiellaceae;g__RFVC01;s__RFVC01 sp024644515	Pseudomonadota	0.48	2415397	7303	-	221_1	79.63	1.07	14.29	0.917097	S9	water	Site_7	Water	Brackish	-	-	-	-	-	-	-	-	-	-	-	-	-	-	-	-	-	-
Ww676_Pseudomonadota	d__Bacteria;p__Pseudomonadota;c__Alphaproteobacteria;o__Puniceispirillales;f__UBA1172;g__UBA12202;s__UBA12202 sp024639485	Pseudomonadota	0.48	1650973	5804	-	240_1	83.56	1.27	80	0.254	S8	water	Site_7	Water	Brackish	-	-	-	-	-	-	-	-	-	-	-	-	-	-	-	-	-	-
Ww665_Pseudomonadota	d__Bacteria;p__Pseudomonadota;c__Alphaproteobacteria;o__Puniceispirillales;f__Puniceispirillaceae;g__UBA3439;s__UBA3439 sp017859295	Pseudomonadota	0.51	1963983	62934	-	241_1	97.96	0	0	0	S3	water	Site_7	Water	Brackish	-	-	-	-	-	-	-	-	-	-	-	-	-	-	-	-	-	-
Ww666_Pseudomonadota	d__Bacteria;p__Pseudomonadota;c__Alphaproteobacteria;o__Puniceispirillales;f__Puniceispirillaceae;g__UBA3439;s__UBA3439 sp017859295	Pseudomonadota	0.51	1917238	52625	-	241_1	98.33	0	0	0	S4	water	Site_7	Water	Brackish	-	-	-	-	-	-	-	-	-	-	-	-	-	-	-	-	-	-
Ww667_Pseudomonadota	d__Bacteria;p__Pseudomonadota;c__Alphaproteobacteria;o__Puniceispirillales;f__Puniceispirillaceae;g__UBA3439;s__UBA3439 sp017859295	Pseudomonadota	0.51	1922547	45526	-	241_1	97.45	0	0	0	S5	water	Site_7	Water	Brackish	-	-	-	-	-	-	-	-	-	-	-	-	-	-	-	-	-	-
Ww668_Pseudomonadota	d__Bacteria;p__Pseudomonadota;c__Alphaproteobacteria;o__Puniceispirillales;f__Puniceispirillaceae;g__UBA3439;s__UBA3439 sp017859295	Pseudomonadota	0.51	1872824	35536	-	241_1	96.87	0	0	0	S6	water	Site_7	Water	Brackish	-	-	-	-	-	-	-	-	-	-	-	-	-	-	-	-	-	-
Ww669_Pseudomonadota	d__Bacteria;p__Pseudomonadota;c__Alphaproteobacteria;o__Puniceispirillales;f__Puniceispirillaceae;g__UBA3439;s__UBA3439 sp017859295	Pseudomonadota	0.51	1854121	40556	-	241_1	97.02	0	0	0	S7	water	Site_7	Water	Brackish	-	-	-	-	-	-	-	-	-	-	-	-	-	-	-	-	-	-
Ww670_Pseudomonadota	d__Bacteria;p__Pseudomonadota;c__Alphaproteobacteria;o__Puniceispirillales;f__Puniceispirillaceae;g__UBA3439;s__UBA3439 sp017859295	Pseudomonadota	0.51	1880351	43666	-	241_1	97.31	0.44	0	0.44	S8	water	Site_7	Water	Brackish	-	-	-	-	-	-	-	-	-	-	-	-	-	-	-	-	-	-
Ww974_Pseudomonadota	d__Bacteria;p__Pseudomonadota;c__Gammaproteobacteria;o__Pseudomonadales;f__Porticoccaceae;g__LSUCC0057;s__LSUCC0057 sp024639885	Pseudomonadota	0.62	1883971	6566	-	220_1	89.34	0.56	0	0.56	S3	water	Site_8	Water	Marine	-	-	-	-	-	-	-	-	-	-	-	-	-	-	-	-	-	-
Ww975_Pseudomonadota	d__Bacteria;p__Pseudomonadota;c__Gammaproteobacteria;o__Pseudomonadales;f__Porticoccaceae;g__LSUCC0057;s__LSUCC0057 sp024639885	Pseudomonadota	0.62	2129662	18824	-	220_1	97.28	0.06	100	0	S4	water	Site_8	Water	Marine	-	-	-	-	-	-	-	-	-	-	-	-	-	-	-	-	-	-
Ww976_Pseudomonadota	d__Bacteria;p__Pseudomonadota;c__Gammaproteobacteria;o__Pseudomonadales;f__Porticoccaceae;g__LSUCC0057;s__LSUCC0057 sp024639885	Pseudomonadota	0.62	2043610	12208	-	220_1	94.83	0.31	0	0.31	S5	water	Site_8	Water	Marine	-	-	-	-	-	-	-	-	-	-	-	-	-	-	-	-	-	-
Ww978_Pseudomonadota	d__Bacteria;p__Pseudomonadota;c__Gammaproteobacteria;o__Pseudomonadales;f__Porticoccaceae;g__LSUCC0057;s__LSUCC0057 sp024639885	Pseudomonadota	0.62	1852996	168789	-	220_1	77.41	0	0	0	S7	water	Site_8	Water	Marine	-	-	-	-	-	-	-	-	-	-	-	-	-	-	-	-	-	-
Ww979_Pseudomonadota	d__Bacteria;p__Pseudomonadota;c__Gammaproteobacteria;o__Pseudomonadales;f__Porticoccaceae;g__LSUCC0057;s__LSUCC0057 sp024639885	Pseudomonadota	0.62	1863840	149994	-	220_1	77.41	0	0	0	S8	water	Site_8	Water	Marine	-	-	-	-	-	-	-	-	-	-	-	-	-	-	-	-	-	-
Ww980_Pseudomonadota	d__Bacteria;p__Pseudomonadota;c__Gammaproteobacteria;o__Pseudomonadales;f__Porticoccaceae;g__LSUCC0057;s__LSUCC0057 sp024639885	Pseudomonadota	0.62	2145988	36441	-	220_1	97.72	0.44	50	0.22	S9	water	Site_8	Water	Marine	-	-	-	-	-	-	-	-	-	-	-	-	-	-	-	-	-	-
Ww952_Pseudomonadota	d__Bacteria;p__Pseudomonadota;c__Gammaproteobacteria;o__Pseudomonadales;f__Nitrincolaceae;g__Marinobacterium_E;s__Marinobacterium_E sp024640955	Pseudomonadota	0.53	2573251	79198	-	230_1	98	0.01	100	0	S3	water	Site_8	Water	Marine	-	-	-	-	-	-	-	-	-	-	-	-	-	-	-	-	-	-
Ww954_Pseudomonadota	d__Bacteria;p__Pseudomonadota;c__Gammaproteobacteria;o__Pseudomonadales;f__Nitrincolaceae;g__Marinobacterium_E;s__Marinobacterium_E sp024640955	Pseudomonadota	0.53	2589346	86205	-	230_1	98.31	0.1	100	0	S5	water	Site_8	Water	Marine	-	-	-	-	-	-	-	-	-	-	-	-	-	-	-	-	-	-
Ww955_Pseudomonadota	d__Bacteria;p__Pseudomonadota;c__Gammaproteobacteria;o__Pseudomonadales;f__Nitrincolaceae;g__Marinobacterium_E;s__Marinobacterium_E sp024640955	Pseudomonadota	0.53	2824547	79198	-	230_1	98.21	0.59	66.67	0.196647	S6	water	Site_8	Water	Marine	-	-	-	-	-	-	-	-	-	-	-	-	-	-	-	-	-	-
Ww956_Pseudomonadota	d__Bacteria;p__Pseudomonadota;c__Gammaproteobacteria;o__Pseudomonadales;f__Nitrincolaceae;g__Marinobacterium_E;s__Marinobacterium_E sp024640955	Pseudomonadota	0.53	2524981	80989	-	230_1	97.57	0.01	100	0	S7	water	Site_8	Water	Marine	-	-	-	-	-	-	-	-	-	-	-	-	-	-	-	-	-	-
Ww957_Pseudomonadota	d__Bacteria;p__Pseudomonadota;c__Gammaproteobacteria;o__Pseudomonadales;f__Nitrincolaceae;g__Marinobacterium_E;s__Marinobacterium_E sp024640955	Pseudomonadota	0.53	2549677	94846	-	230_1	98.86	0.23	100	0	S8	water	Site_8	Water	Marine	-	-	-	-	-	-	-	-	-	-	-	-	-	-	-	-	-	-
Ww959_Pseudomonadota	d__Bacteria;p__Pseudomonadota;c__Gammaproteobacteria;o__Pseudomonadales;f__Nitrincolaceae;g__Marinobacterium_E;s__Marinobacterium_E sp024640955	Pseudomonadota	0.53	2539660	97131	-	230_1	97.5	0.23	50	0.115	S9	water	Site_8	Water	Marine	-	-	-	-	-	-	-	-	-	-	-	-	-	-	-	-	-	-
Ww986_Pseudomonadota	d__Bacteria;p__Pseudomonadota;c__Gammaproteobacteria;o__Pseudomonadales;f__Pseudohongiellaceae;g__UBA9145;s__UBA9145 sp024639905	Pseudomonadota	0.57	2655147	283098	-	232_1	95.56	0.12	0	0.12	S3	water	Site_8	Water	Marine	-	-	-	-	-	-	-	-	-	-	-	-	-	-	-	-	-	-
Ww987_Pseudomonadota	d__Bacteria;p__Pseudomonadota;c__Gammaproteobacteria;o__Pseudomonadales;f__Pseudohongiellaceae;g__UBA9145;s__UBA9145 sp024639905	Pseudomonadota	0.57	2644223	285697	-	232_1	95.56	0.12	0	0.12	S4	water	Site_8	Water	Marine	-	-	-	-	-	-	-	-	-	-	-	-	-	-	-	-	-	-
Ww988_Pseudomonadota	d__Bacteria;p__Pseudomonadota;c__Gammaproteobacteria;o__Pseudomonadales;f__Pseudohongiellaceae;g__UBA9145;s__UBA9145 sp024639905	Pseudomonadota	0.57	2641464	284252	-	232_1	95.56	0.12	0	0.12	S5	water	Site_8	Water	Marine	-	-	-	-	-	-	-	-	-	-	-	-	-	-	-	-	-	-
Ww990_Pseudomonadota	d__Bacteria;p__Pseudomonadota;c__Gammaproteobacteria;o__Pseudomonadales;f__Pseudohongiellaceae;g__UBA9145;s__UBA9145 sp024639905	Pseudomonadota	0.57	2661117	288028	-	232_1	95.56	1.23	75	0.3075	S7	water	Site_8	Water	Marine	-	-	-	-	-	-	-	-	-	-	-	-	-	-	-	-	-	-
Ww991_Pseudomonadota	d__Bacteria;p__Pseudomonadota;c__Gammaproteobacteria;o__Pseudomonadales;f__Pseudohongiellaceae;g__UBA9145;s__UBA9145 sp024639905	Pseudomonadota	0.57	2610540	258031	-	232_1	94.44	0.12	0	0.12	S8	water	Site_8	Water	Marine	-	-	-	-	-	-	-	-	-	-	-	-	-	-	-	-	-	-
Ww992_Pseudomonadota	d__Bacteria;p__Pseudomonadota;c__Gammaproteobacteria;o__Pseudomonadales;f__Pseudohongiellaceae;g__UBA9145;s__UBA9145 sp024639905	Pseudomonadota	0.57	2652604	298903	-	232_1	95.19	1.23	75	0.3075	S9	water	Site_8	Water	Marine	-	-	-	-	-	-	-	-	-	-	-	-	-	-	-	-	-	-
Ww940_Pseudomonadota	d__Bacteria;p__Pseudomonadota;c__Gammaproteobacteria;o__Pseudomonadales;f__JAHEIH01;g__JAHEIH01;s__JAHEIH01 sp024639455	Pseudomonadota	0.52	2862841	48305	-	233_1	98.89	1.48	50	0.74	S5	water	Site_8	Water	Marine	-	-	-	-	-	-	-	-	-	-	-	-	-	-	-	-	-	-
Ww941_Pseudomonadota	d__Bacteria;p__Pseudomonadota;c__Gammaproteobacteria;o__Pseudomonadales;f__JAHEIH01;g__JAHEIH01;s__JAHEIH01 sp024639455	Pseudomonadota	0.52	2815283	133727	-	233_1	98.89	0.37	0	0.37	S6	water	Site_8	Water	Marine	-	-	-	-	-	-	-	-	-	-	-	-	-	-	-	-	-	-
Ww942_Pseudomonadota	d__Bacteria;p__Pseudomonadota;c__Gammaproteobacteria;o__Pseudomonadales;f__JAHEIH01;g__JAHEIH01;s__JAHEIH01 sp024639455	Pseudomonadota	0.52	2781523	243124	-	233_1	97.78	0	0	0	S7	water	Site_8	Water	Marine	-	-	-	-	-	-	-	-	-	-	-	-	-	-	-	-	-	-
Ww944_Pseudomonadota	d__Bacteria;p__Pseudomonadota;c__Gammaproteobacteria;o__Pseudomonadales;f__JAHEIH01;g__JAHEIH01;s__JAHEIH01 sp024639455	Pseudomonadota	0.52	2773192	50890	-	233_1	98.49	1.56	22.22	1.21337	S9	water	Site_8	Water	Marine	-	-	-	-	-	-	-	-	-	-	-	-	-	-	-	-	-	-
Ww760_Pseudomonadota	d__Bacteria;p__Pseudomonadota;c__Alphaproteobacteria;o__Rhodobacterales;f__Rhodobacteraceae;g__Planktomarina;s__Planktomarina temperata	Pseudomonadota	0.55	2198850	25351	-	250_1	92.76	0.5	0	0.5	S3	water	Site_8	Water	Marine	-	-	-	-	-	-	-	-	-	-	-	-	-	-	-	-	-	-
Ww761_Pseudomonadota	d__Bacteria;p__Pseudomonadota;c__Alphaproteobacteria;o__Rhodobacterales;f__Rhodobacteraceae;g__Planktomarina;s__Planktomarina temperata	Pseudomonadota	0.55	2533186	30700	-	250_1	93.61	3.45	93.33	0.230115	S4	water	Site_8	Water	Marine	-	-	-	-	-	-	-	-	-	-	-	-	-	-	-	-	-	-
Ww762_Pseudomonadota	d__Bacteria;p__Pseudomonadota;c__Alphaproteobacteria;o__Rhodobacterales;f__Rhodobacteraceae;g__Planktomarina;s__Planktomarina temperata	Pseudomonadota	0.55	2303614	34563	-	250_1	91.72	0.45	66.67	0.149985	S5	water	Site_8	Water	Marine	-	-	-	-	-	-	-	-	-	-	-	-	-	-	-	-	-	-
Ww764_Pseudomonadota	d__Bacteria;p__Pseudomonadota;c__Alphaproteobacteria;o__Rhodobacterales;f__Rhodobacteraceae;g__Planktomarina;s__Planktomarina temperata	Pseudomonadota	0.55	2857103	32582	-	250_1	96.66	7.62	86.11	1.05842	S7	water	Site_8	Water	Marine	-	-	-	-	-	-	-	-	-	-	-	-	-	-	-	-	-	-
Ww765_Pseudomonadota	d__Bacteria;p__Pseudomonadota;c__Alphaproteobacteria;o__Rhodobacterales;f__Rhodobacteraceae;g__Planktomarina;s__Planktomarina temperata	Pseudomonadota	0.55	2926693	29578	-	250_1	98.01	4.52	86.96	0.589408	S8	water	Site_8	Water	Marine	-	-	-	-	-	-	-	-	-	-	-	-	-	-	-	-	-	-
Ww966_Pseudomonadota	d__Bacteria;p__Pseudomonadota;c__Gammaproteobacteria;o__Pseudomonadales;f__Porticoccaceae;g__HTCC2207;s__HTCC2207 sp024644595	Pseudomonadota	0.52	2414097	171976	-	313_1	97.1	0.37	0	0.37	S3	water	Site_8	Water	Marine	-	-	-	-	-	-	-	-	-	-	-	-	-	-	-	-	-	-
Ww967_Pseudomonadota	d__Bacteria;p__Pseudomonadota;c__Gammaproteobacteria;o__Pseudomonadales;f__Porticoccaceae;g__HTCC2207;s__HTCC2207 sp024644595	Pseudomonadota	0.52	2438193	372837	-	313_1	97.84	0	0	0	S4	water	Site_8	Water	Marine	-	-	-	-	-	-	-	-	-	-	-	-	-	-	-	-	-	-
Ww968_Pseudomonadota	d__Bacteria;p__Pseudomonadota;c__Gammaproteobacteria;o__Pseudomonadales;f__Porticoccaceae;g__HTCC2207;s__HTCC2207 sp024644595	Pseudomonadota	0.52	2385028	316617	-	313_1	98.58	0	0	0	S5	water	Site_8	Water	Marine	-	-	-	-	-	-	-	-	-	-	-	-	-	-	-	-	-	-
Ww969_Pseudomonadota	d__Bacteria;p__Pseudomonadota;c__Gammaproteobacteria;o__Pseudomonadales;f__Porticoccaceae;g__HTCC2207;s__HTCC2207 sp024644595	Pseudomonadota	0.52	2405475	352562	-	313_1	98.58	0	0	0	S6	water	Site_8	Water	Marine	-	-	-	-	-	-	-	-	-	-	-	-	-	-	-	-	-	-
Ww970_Pseudomonadota	d__Bacteria;p__Pseudomonadota;c__Gammaproteobacteria;o__Pseudomonadales;f__Porticoccaceae;g__HTCC2207;s__HTCC2207 sp024644595	Pseudomonadota	0.52	2374058	352783	-	313_1	98.58	0	0	0	S7	water	Site_8	Water	Marine	-	-	-	-	-	-	-	-	-	-	-	-	-	-	-	-	-	-
Ww906_Pseudomonadota	d__Bacteria;p__Pseudomonadota;c__Gammaproteobacteria;o__Pseudomonadales;f__Azotimanducaceae_A;g__UBA4421;s__UBA4421 sp002704225	Pseudomonadota	0.55	2675582	8796	-	226_1	76.88	3.07	30.77	2.12536	S7	water	Site_9	Water	Marine	-	-	-	-	-	-	-	-	-	-	-	-	-	-	-	-	-	-
Ww933_Pseudomonadota	d__Bacteria;p__Pseudomonadota;c__Gammaproteobacteria;o__Pseudomonadales;f__Halieaceae;g__Luminiphilus;s__Luminiphilus sp024638905	Pseudomonadota	0.58	2163454	9043	-	235_1	77.31	0.55	100	0	S7	water	Site_9	Water	Marine	-	-	-	-	-	-	-	-	-	-	-	-	-	-	-	-	-	-
Ww934_Pseudomonadota	d__Bacteria;p__Pseudomonadota;c__Gammaproteobacteria;o__Pseudomonadales;f__Halieaceae;g__Luminiphilus;s__Luminiphilus sp024638905	Pseudomonadota	0.58	2459495	8176	-	235_1	85.34	1.9	72.73	0.51813	S8	water	Site_9	Water	Marine	-	-	-	-	-	-	-	-	-	-	-	-	-	-	-	-	-	-
Ww672_Pseudomonadota	d__Bacteria;p__Pseudomonadota;c__Alphaproteobacteria;o__Puniceispirillales;f__Puniceispirillaceae;g__UBA8309;s__UBA8309 sp002683535	Pseudomonadota	0.58	2268574	5421	-	237_1	89.66	6.58	30	4.606	S7	water	Site_9	Water	Marine	-	-	-	-	-	-	-	-	-	-	-	-	-	-	-	-	-	-
Ww673_Pseudomonadota	d__Bacteria;p__Pseudomonadota;c__Alphaproteobacteria;o__Puniceispirillales;f__Puniceispirillaceae;g__UBA8309;s__UBA8309 sp002683535	Pseudomonadota	0.58	1826326	4449	-	237_1	74.92	2.94	70	0.882	S8	water	Site_9	Water	Marine	-	-	-	-	-	-	-	-	-	-	-	-	-	-	-	-	-	-
Ww742_Pseudomonadota	d__Bacteria;p__Pseudomonadota;c__Alphaproteobacteria;o__Rhodobacterales;f__Rhodobacteraceae;g__LGRT01;s__LGRT01 sp001642945	Pseudomonadota	0.52	2156235	4910	-	245_1	75.06	1.72	30	1.204	S3	water	Site_9	Water	Marine	-	-	-	-	-	-	-	-	-	-	-	-	-	-	-	-	-	-
Ww743_Pseudomonadota	d__Bacteria;p__Pseudomonadota;c__Alphaproteobacteria;o__Rhodobacterales;f__Rhodobacteraceae;g__LGRT01;s__LGRT01 sp001642945	Pseudomonadota	0.51	2965159	43187	-	245_1	97.47	0.76	66.67	0.253308	S4	water	Site_9	Water	Marine	-	-	-	-	-	-	-	-	-	-	-	-	-	-	-	-	-	-
Ww744_Pseudomonadota	d__Bacteria;p__Pseudomonadota;c__Alphaproteobacteria;o__Rhodobacterales;f__Rhodobacteraceae;g__LGRT01;s__LGRT01 sp001642945	Pseudomonadota	0.51	2815537	22000	-	245_1	96.06	0.59	75	0.1475	S5	water	Site_9	Water	Marine	-	-	-	-	-	-	-	-	-	-	-	-	-	-	-	-	-	-
Ww745_Pseudomonadota	d__Bacteria;p__Pseudomonadota;c__Alphaproteobacteria;o__Rhodobacterales;f__Rhodobacteraceae;g__LGRT01;s__LGRT01 sp001642945	Pseudomonadota	0.51	2858957	72285	-	245_1	97.42	0.15	0	0.15	S6	water	Site_9	Water	Marine	-	-	-	-	-	-	-	-	-	-	-	-	-	-	-	-	-	-
Ww747_Pseudomonadota	d__Bacteria;p__Pseudomonadota;c__Alphaproteobacteria;o__Rhodobacterales;f__Rhodobacteraceae;g__LGRT01;s__LGRT01 sp001642945	Pseudomonadota	0.51	3101289	92051	-	245_1	97.73	0.76	66.67	0.253308	S8	water	Site_9	Water	Marine	-	-	-	-	-	-	-	-	-	-	-	-	-	-	-	-	-	-
Ww748_Pseudomonadota	d__Bacteria;p__Pseudomonadota;c__Alphaproteobacteria;o__Rhodobacterales;f__Rhodobacteraceae;g__LGRT01;s__LGRT01 sp001642945	Pseudomonadota	0.52	2767815	75346	-	245_1	94.29	0.87	20	0.696	S9	water	Site_9	Water	Marine	-	-	-	-	-	-	-	-	-	-	-	-	-	-	-	-	-	-
Ww735_Pseudomonadota	d__Bacteria;p__Pseudomonadota;c__Alphaproteobacteria;o__Rhodobacterales;f__Rhodobacteraceae;g__Lentibacter;s__Lentibacter algarum	Pseudomonadota	0.56	2148814	15994	-	246_1	80.73	0.06	0	0.06	S3	water	Site_9	Water	Marine	-	-	-	-	-	-	-	-	-	-	-	-	-	-	-	-	-	-
Ww736_Pseudomonadota	d__Bacteria;p__Pseudomonadota;c__Alphaproteobacteria;o__Rhodobacterales;f__Rhodobacteraceae;g__Lentibacter;s__Lentibacter algarum	Pseudomonadota	0.56	2516306	21193	-	246_1	90.29	2.3	27.27	1.67279	S4	water	Site_9	Water	Marine	-	-	-	-	-	-	-	-	-	-	-	-	-	-	-	-	-	-
Ww737_Pseudomonadota	d__Bacteria;p__Pseudomonadota;c__Alphaproteobacteria;o__Rhodobacterales;f__Rhodobacteraceae;g__Lentibacter;s__Lentibacter algarum	Pseudomonadota	0.56	2678182	19444	-	246_1	91.38	1.36	62.5	0.51	S5	water	Site_9	Water	Marine	-	-	-	-	-	-	-	-	-	-	-	-	-	-	-	-	-	-
Ww738_Pseudomonadota	d__Bacteria;p__Pseudomonadota;c__Alphaproteobacteria;o__Rhodobacterales;f__Rhodobacteraceae;g__Lentibacter;s__Lentibacter algarum	Pseudomonadota	0.56	2580124	27889	-	246_1	91.21	1.45	42.86	0.82853	S6	water	Site_9	Water	Marine	-	-	-	-	-	-	-	-	-	-	-	-	-	-	-	-	-	-
Ww739_Pseudomonadota	d__Bacteria;p__Pseudomonadota;c__Alphaproteobacteria;o__Rhodobacterales;f__Rhodobacteraceae;g__Lentibacter;s__Lentibacter algarum	Pseudomonadota	0.56	2881759	22061	-	246_1	95.17	5.03	97.06	0.147882	S7	water	Site_9	Water	Marine	-	-	-	-	-	-	-	-	-	-	-	-	-	-	-	-	-	-
Ww741_Pseudomonadota	d__Bacteria;p__Pseudomonadota;c__Alphaproteobacteria;o__Rhodobacterales;f__Rhodobacteraceae;g__Lentibacter;s__Lentibacter algarum	Pseudomonadota	0.56	2384586	29265	-	246_1	87.67	0.28	33.33	0.186676	S9	water	Site_9	Water	Marine	-	-	-	-	-	-	-	-	-	-	-	-	-	-	-	-	-	-
Ww725_Pseudomonadota	d__Bacteria;p__Pseudomonadota;c__Alphaproteobacteria;o__Rhodobacterales;f__Rhodobacteraceae;g__JAHEJA01;s__JAHEJA01 sp024639125	Pseudomonadota	0.5	2707249	40106	-	248_1	97.63	0.44	33.33	0.293348	S3	water	Site_9	Water	Marine	-	-	-	-	-	-	-	-	-	-	-	-	-	-	-	-	-	-
Ww726_Pseudomonadota	d__Bacteria;p__Pseudomonadota;c__Alphaproteobacteria;o__Rhodobacterales;f__Rhodobacteraceae;g__JAHEJA01;s__JAHEJA01 sp024639125	Pseudomonadota	0.5	3044760	41347	-	248_1	98.52	2.51	38.46	1.54465	S4	water	Site_9	Water	Marine	-	-	-	-	-	-	-	-	-	-	-	-	-	-	-	-	-	-
Ww727_Pseudomonadota	d__Bacteria;p__Pseudomonadota;c__Alphaproteobacteria;o__Rhodobacterales;f__Rhodobacteraceae;g__JAHEJA01;s__JAHEJA01 sp024639125	Pseudomonadota	0.5	3183970	37906	-	248_1	96.9	1.86	0	1.86	S5	water	Site_9	Water	Marine	-	-	-	-	-	-	-	-	-	-	-	-	-	-	-	-	-	-
Ww728_Pseudomonadota	d__Bacteria;p__Pseudomonadota;c__Alphaproteobacteria;o__Rhodobacterales;f__Rhodobacteraceae;g__JAHEJA01;s__JAHEJA01 sp024639125	Pseudomonadota	0.5	2799050	60074	-	248_1	97.93	0.56	40	0.336	S6	water	Site_9	Water	Marine	-	-	-	-	-	-	-	-	-	-	-	-	-	-	-	-	-	-
Ww729_Pseudomonadota	d__Bacteria;p__Pseudomonadota;c__Alphaproteobacteria;o__Rhodobacterales;f__Rhodobacteraceae;g__JAHEJA01;s__JAHEJA01 sp024639125	Pseudomonadota	0.5	2772098	60342	-	248_1	99.02	0.69	50	0.345	S7	water	Site_9	Water	Marine	-	-	-	-	-	-	-	-	-	-	-	-	-	-	-	-	-	-
Ww730_Pseudomonadota	d__Bacteria;p__Pseudomonadota;c__Alphaproteobacteria;o__Rhodobacterales;f__Rhodobacteraceae;g__JAHEJA01;s__JAHEJA01 sp024639125	Pseudomonadota	0.5	2788041	69910	-	248_1	98.04	0.44	0	0.44	S8	water	Site_9	Water	Marine	-	-	-	-	-	-	-	-	-	-	-	-	-	-	-	-	-	-
Ww767_Pseudomonadota	d__Bacteria;p__Pseudomonadota;c__Alphaproteobacteria;o__Rhodobacterales;f__Rhodobacteraceae;g__Planktotalea;s__Planktotalea sp024645145	Pseudomonadota	0.53	2770282	6255	-	249_1	86.07	1.15	37.5	0.71875	S6	water	Site_9	Water	Marine	-	-	-	-	-	-	-	-	-	-	-	-	-	-	-	-	-	-
Ww770_Pseudomonadota	d__Bacteria;p__Pseudomonadota;c__Alphaproteobacteria;o__Rhodobacterales;f__Rhodobacteraceae;g__Planktotalea;s__Planktotalea sp024645145	Pseudomonadota	0.53	2902020	16022	-	249_1	90.16	2.01	30	1.407	S9	water	Site_9	Water	Marine	-	-	-	-	-	-	-	-	-	-	-	-	-	-	-	-	-	-
Ww755_Pseudomonadota	d__Bacteria;p__Pseudomonadota;c__Alphaproteobacteria;o__Rhodobacterales;f__Rhodobacteraceae;g__Nereida;s__Nereida sp024640765	Pseudomonadota	0.53	2628167	81575	-	254_1	95.53	1.71	10	1.539	S5	water	Site_9	Water	Marine	-	-	-	-	-	-	-	-	-	-	-	-	-	-	-	-	-	-
Ww756_Pseudomonadota	d__Bacteria;p__Pseudomonadota;c__Alphaproteobacteria;o__Rhodobacterales;f__Rhodobacteraceae;g__Nereida;s__Nereida sp024640765	Pseudomonadota	0.54	2185877	137924	-	254_1	95.78	0.23	0	0.23	S6	water	Site_9	Water	Marine	-	-	-	-	-	-	-	-	-	-	-	-	-	-	-	-	-	-
Ww757_Pseudomonadota	d__Bacteria;p__Pseudomonadota;c__Alphaproteobacteria;o__Rhodobacterales;f__Rhodobacteraceae;g__Nereida;s__Nereida sp024640765	Pseudomonadota	0.54	3332989	57054	-	254_1	98.45	1.47	33.33	0.980049	S7	water	Site_9	Water	Marine	-	-	-	-	-	-	-	-	-	-	-	-	-	-	-	-	-	-
Ww758_Pseudomonadota	d__Bacteria;p__Pseudomonadota;c__Alphaproteobacteria;o__Rhodobacterales;f__Rhodobacteraceae;g__Nereida;s__Nereida sp024640765	Pseudomonadota	0.54	3866310	34410	-	254_1	98.63	3.67	50	1.835	S8	water	Site_9	Water	Marine	-	-	-	-	-	-	-	-	-	-	-	-	-	-	-	-	-	-
Ww759_Pseudomonadota	d__Bacteria;p__Pseudomonadota;c__Alphaproteobacteria;o__Rhodobacterales;f__Rhodobacteraceae;g__Nereida;s__Nereida sp024640765	Pseudomonadota	0.53	2664111	85914	-	254_1	96.69	1.91	27.27	1.38914	S9	water	Site_9	Water	Marine	-	-	-	-	-	-	-	-	-	-	-	-	-	-	-	-	-	-
Ww960_Pseudomonadota	d__Bacteria;p__Pseudomonadota;c__Gammaproteobacteria;o__Pseudomonadales;f__Porticoccaceae;g__HTCC2207;s__HTCC2207 sp002685715	Pseudomonadota	0.48	2273097	37180	-	74_1	93.86	0.19	100	0	S7	water	Site_9	Water	Marine	-	-	-	-	-	-	-	-	-	-	-	-	-	-	-	-	-	-
Ww961_Pseudomonadota	d__Bacteria;p__Pseudomonadota;c__Gammaproteobacteria;o__Pseudomonadales;f__Porticoccaceae;g__HTCC2207;s__HTCC2207 sp002685715	Pseudomonadota	0.48	1884115	9261	-	74_1	81.97	0.93	0	0.93	S8	water	Site_9	Water	Marine	-	-	-	-	-	-	-	-	-	-	-	-	-	-	-	-	-	-
Ww706_Pseudomonadota	d__Bacteria;p__Pseudomonadota;c__Alphaproteobacteria;o__Rhodobacterales;f__Rhodobacteraceae;g__Amylibacter;s__Amylibacter sp900197625	Pseudomonadota	0.37	1873367	14009	-	75_1	82.55	1.01	60	0.404	S6	water	Site_9	Water	Marine	-	-	-	-	-	-	-	-	-	-	-	-	-	-	-	-	-	-
Ww707_Pseudomonadota	d__Bacteria;p__Pseudomonadota;c__Alphaproteobacteria;o__Rhodobacterales;f__Rhodobacteraceae;g__Amylibacter;s__Amylibacter sp900197625	Pseudomonadota	0.36	2149189	47931	-	75_1	89.31	1.57	75	0.3925	S7	water	Site_9	Water	Marine	-	-	-	-	-	-	-	-	-	-	-	-	-	-	-	-	-	-
Ww708_Pseudomonadota	d__Bacteria;p__Pseudomonadota;c__Alphaproteobacteria;o__Rhodobacterales;f__Rhodobacteraceae;g__Amylibacter;s__Amylibacter sp900197625	Pseudomonadota	0.37	1994080	53336	-	75_1	88.33	0.34	100	0	S8	water	Site_9	Water	Marine	-	-	-	-	-	-	-	-	-	-	-	-	-	-	-	-	-	-
Ww964_Pseudomonadota	d__Bacteria;p__Pseudomonadota;c__Gammaproteobacteria;o__Pseudomonadales;f__Porticoccaceae;g__HTCC2207;s__HTCC2207 sp024644585	Pseudomonadota	0.44	1413582	32991	-	99_1	90.56	1.81	100	0	S8	water	Site_9	Water	Marine	-	-	-	-	-	-	-	-	-	-	-	-	-	-	-	-	-	-
Ww965_Pseudomonadota	d__Bacteria;p__Pseudomonadota;c__Gammaproteobacteria;o__Pseudomonadales;f__Porticoccaceae;g__HTCC2207;s__HTCC2207 sp024644585	Pseudomonadota	0.44	1410473	38296	-	99_1	87.54	1.11	75	0.2775	S9	water	Site_9	Water	Marine	-	-	-	-	-	-	-	-	-	-	-	-	-	-	-	-	-	-
Ww1077_Verrucomicrobiota	d__Bacteria;p__Verrucomicrobiota;c__Verrucomicrobiae;o__Verrucomicrobiales;f__DEV007;g__JAHEJT01;s__JAHEJT01 sp024638765	Verrucomicrobiota	0.6	4448711	7801	-	332_1	84.62	4.93	0	4.93	S9	sediment	Site_8	Sediment	Marine	-	-	-	-	-	-	-	-	-	-	-	-	-	-	-	-	-	-
Ww1070_Verrucomicrobiota	d__Bacteria;p__Verrucomicrobiota;c__Verrucomicrobiae;o__Opitutales;f__UBA953;g__UBA953;s__UBA953 sp024638885	Verrucomicrobiota	0.68	2057584	3737	-	479_1	63.33	6.25	37.5	3.90625	S6	water	Site_2	Water	Non-saline	-	-	-	-	-	-	-	-	-	-	-	-	-	-	-	-	-	-

## Sheet: Table S2
Table S2. CAZyme gene annotations.
MAG and gene	CAZy family	EC	EC source	Substrate	Subtrate category	Enzyme name
Ww1_Bacteria_NODE_135894_length_2974_cov_1.805468_2	GT28	2.4.1.227	KOfam			undecaprenyldiphospho-muramoylpentapeptide
Ww10_Acidobacteriota_NODE_10804_length_12904_cov_3.689353_12	GT19	2.4.1.182	KOfam			lipid-A-disaccharide synthase
Ww10_Acidobacteriota_NODE_132289_length_3285_cov_3.356195_2	GT5	2.4.1.21	KOfam			starch synthase (glycosyl-transferring)
Ww10_Acidobacteriota_NODE_13299_length_11473_cov_3.862844_2	GH31_1	3.2.1.20	KEGG	starch	starch	alpha-glucosidase
Ww10_Acidobacteriota_NODE_14325_length_10988_cov_3.551670_13	GT35	2.4.1.1	dbCAN-sub			glycogen phosphorylase
Ww10_Acidobacteriota_NODE_14571_length_10892_cov_4.327361_1	GH3	3.2.1.21	dbCAN-sub	beta-glucan	beta-glucan	beta-glucosidase
Ww10_Acidobacteriota_NODE_147128_length_3107_cov_3.829538_1	CE20	3.1.1.53	KOfam	sialic acid (O-glycan, N-glycan, mucin, host glycan)	sialic acid	sialate O-acetylesterase
Ww10_Acidobacteriota_NODE_147128_length_3107_cov_3.829538_2	CE20	3.1.1.53	KOfam	sialic acid (O-glycan, N-glycan, mucin, host glycan)	sialic acid	sialate O-acetylesterase
Ww10_Acidobacteriota_NODE_16351_length_10200_cov_3.763965_3	GT1	2.4.1.-	KOfam
Ww10_Acidobacteriota_NODE_16351_length_10200_cov_3.763965_9	GT21	2.4.1.80	KOfam			ceramide glucosyltransferase
Ww10_Acidobacteriota_NODE_1663_length_35992_cov_4.550389_20	GH23	4.2.2.29	KOfam	peptidoglycan	peptidoglycan	peptidoglycan lytic transglycosylase
Ww10_Acidobacteriota_NODE_17813_length_9716_cov_4.191558_5	GH30_1	3.2.1.45	KOfam	glucosylsphingosine, glucosylceramide (host glycans)	host glycan	glucosylceramidase
Ww10_Acidobacteriota_NODE_179338_length_2800_cov_3.246734_5	GH51_1	3.2.1.55	KOfam	arabinan, arabinoxylan	arabinan	non-reducing end alpha-L-arabinofuranosidase
Ww10_Acidobacteriota_NODE_18279_length_9586_cov_3.680085_7	CE11	3.5.1.108	KOfam	biosynthesis of lipid A	exo-polysaccharide	UDP-3-O-acyl-N-acetylglucosamine deacetylase
Ww10_Acidobacteriota_NODE_205055_length_2611_cov_3.767068_3	GH51_1	3.2.1.55	KOfam	arabinan, arabinoxylan	arabinan	non-reducing end alpha-L-arabinofuranosidase
Ww10_Acidobacteriota_NODE_20936_length_8905_cov_3.763092_6	CE1	3.1.1.-	KOfam	hydroxycinnamic acids (phenolic acids)	polyphenol	cinnamoyl esterase
Ww10_Acidobacteriota_NODE_21879_length_8682_cov_3.443523_9	CBM22		dbCAN-sub	xylan,1,3/beta-1,4-glucans	xylan, beta-glucan
Ww10_Acidobacteriota_NODE_27935_length_7577_cov_3.796137_6	CE9	3.5.1.25	dbCAN-sub	host glycan	host glycan	N-acetylglucosamine-6-phosphate deacetylase
Ww10_Acidobacteriota_NODE_28964_length_7424_cov_4.090922_1	CE9	3.5.1.25	KOfam	host glycan	host glycan	N-acetylglucosamine-6-phosphate deacetylase
Ww10_Acidobacteriota_NODE_29493_length_7352_cov_3.468677_1	GH92	3.2.1.-	dbCAN-sub	host N-glycan Man9(GlcNAc)2; host N-glycan	host glycan	mannosyl-oligosaccharide alpha-1,3-mannosidase
Ww10_Acidobacteriota_NODE_2962_length_26848_cov_3.837168_11	GH23	4.2.2.29	KOfam	peptidoglycan	peptidoglycan	peptidoglycan lytic transglycosylase
Ww10_Acidobacteriota_NODE_3123_length_26132_cov_4.945984_21	GH2	3.2.1.31	dbCAN-sub	beta-glucuronoside	beta-glucuronan	beta-glucuronidase
Ww10_Acidobacteriota_NODE_3707_length_23683_cov_4.621679_13	GH23	4.2.2.29	KOfam	peptidoglycan	peptidoglycan	peptidoglycan lytic transglycosylase
Ww10_Acidobacteriota_NODE_38107_length_6398_cov_3.584515_1	GT19	2.4.1.182	KOfam			lipid-A-disaccharide synthase
Ww10_Acidobacteriota_NODE_4630_length_20903_cov_3.898181_2	GH3	3.2.1.21	dbCAN-sub	beta-glucan	beta-glucan	beta-glucosidase
Ww10_Acidobacteriota_NODE_4895_length_20232_cov_3.461141_12	GT51	2.4.1.129	dbCAN-sub			peptidoglycan glycosyltransferase
Ww10_Acidobacteriota_NODE_5108_length_19673_cov_4.570479_6	GT4	2.4.1.-	KOfam
Ww10_Acidobacteriota_NODE_5274_length_19323_cov_4.144985_10	GT51	2.4.-.-	dbCAN-sub
Ww10_Acidobacteriota_NODE_56760_length_5152_cov_3.443053_2	GH15	3.2.1.3	KOfam	starch	starch	glucan 1,4-alpha-glucosidase
Ww10_Acidobacteriota_NODE_5719_length_18482_cov_3.870704_10	GH20	3.2.1.52	dbCAN-sub	N-glycan (host glycan, human milk oligosaccharides, chitin)	host glycan	beta-N-acetylhexosaminidase
Ww10_Acidobacteriota_NODE_5719_length_18482_cov_3.870704_12	GH3	3.2.1.21	dbCAN-sub	beta-glucan	beta-glucan	beta-glucosidase
Ww10_Acidobacteriota_NODE_5719_length_18482_cov_3.870704_7	GH16_3	3.2.1.39	dbCAN-sub	beta-1,3-glucan (fungi, algae, plant)	beta-glucan	glucan endo-1,3-beta-D-glucosidase
Ww10_Acidobacteriota_NODE_5719_length_18482_cov_3.870704_8	GH2	3.2.1.25	dbCAN-sub	beta-mannoside	beta-mannan	beta-mannosidase
Ww10_Acidobacteriota_NODE_5719_length_18482_cov_3.870704_9	GH16_3	3.2.1.39	dbCAN-sub	beta-1,3-glucan (fungi, algae, plant)	beta-glucan	glucan endo-1,3-beta-D-glucosidase
Ww10_Acidobacteriota_NODE_68917_length_4639_cov_3.614874_4	GH13_46	3.2.1.135	KOfam	pullulan (starch degradation by fungi)	starch	neopullulanase
Ww10_Acidobacteriota_NODE_6929_length_16559_cov_3.496228_12	GH23	4.2.2.29	KOfam	peptidoglycan	peptidoglycan	peptidoglycan lytic transglycosylase
Ww10_Acidobacteriota_NODE_73691_length_4474_cov_4.212727_2	GH15	3.2.1.3	KOfam	starch	starch	glucan 1,4-alpha-glucosidase
Ww10_Acidobacteriota_NODE_75173_length_4426_cov_4.619744_1	GT28	2.4.1.227	KOfam			undecaprenyldiphospho-muramoylpentapeptide
Ww10_Acidobacteriota_NODE_7543_length_15787_cov_3.904187_7	GH171	3.2.1.92	dbCAN-sub	peptidoglycan	peptidoglycan	peptidoglycan beta-N-acetylmuramidase
Ww10_Acidobacteriota_NODE_7641_length_15680_cov_4.043190_13	GH57	3.2.1.1	dbCAN-sub	starch, glycogen and related polysaccharides and oligosaccharides (containing three or more (1->4)-alpha-linked D-glucose units)	starch	alpha-amylase
Ww10_Acidobacteriota_NODE_8610_length_14622_cov_3.751396_5	GH23	4.2.2.29	KOfam	peptidoglycan	peptidoglycan	peptidoglycan lytic transglycosylase
Ww10_Acidobacteriota_NODE_8698_length_14545_cov_3.595327_8	GH115	3.2.1.131	dbCAN-sub	glucuronoxylan	xylan	xylan alpha-1,2-glucuronosidase
Ww10_Acidobacteriota_NODE_9834_length_13616_cov_4.497962_1	CE20	3.1.1.53	KOfam	sialic acid (O-glycan, N-glycan, mucin, host glycan)	sialic acid	sialate O-acetylesterase
Ww100_Actinomycetota_NODE_11852_length_7740_cov_140.693136_6	GT39	2.4.1.109	KOfam			dolichyl-phosphate-mannose-protein mannosyltransferase
Ww100_Actinomycetota_NODE_12159_length_7581_cov_68.911662_8	GH42	3.2.1.23	dbCAN-sub	beta-1,6/1,3-galactoside (arabinogalactan)	arabinogalactan protein	beta-galactosidase
Ww100_Actinomycetota_NODE_14119_length_6850_cov_75.208649_5	GT2	2.4.1.83	KOfam			dolichyl-phosphate beta-D-mannosyltransferase
Ww100_Actinomycetota_NODE_15988_length_6259_cov_116.652981_3	GT2	2.4.1.83	KOfam			dolichyl-phosphate beta-D-mannosyltransferase
Ww100_Actinomycetota_NODE_1942_length_25219_cov_112.691011_17	GH13_30	3.2.1.20	dbCAN-sub	starch	starch	alpha-glucosidase
Ww100_Actinomycetota_NODE_1942_length_25219_cov_112.691011_18	GH13_30	3.2.1.20	dbCAN-sub	starch	starch	alpha-glucosidase
Ww100_Actinomycetota_NODE_21400_length_5090_cov_119.798954_5	GH36	3.2.1.22	dbCAN-sub	alpha-galactoside (galactose oligosaccharides, galactomannans and galactolipid)	alpha-galactan	alpha-galactosidase
Ww100_Actinomycetota_NODE_2176_length_23440_cov_86.361422_12	GH42	3.2.1.23	dbCAN-sub	beta-1,6/1,3-galactoside (arabinogalactan)	arabinogalactan protein	beta-galactosidase
Ww100_Actinomycetota_NODE_2176_length_23440_cov_86.361422_13	GH36	3.2.1.22	dbCAN-sub	alpha-galactoside (galactose oligosaccharides, galactomannans and galactolipid)	alpha-galactan	alpha-galactosidase
Ww100_Actinomycetota_NODE_26073_length_4405_cov_115.458683_1	GT28	2.4.1.227	KOfam			undecaprenyldiphospho-muramoylpentapeptide
Ww100_Actinomycetota_NODE_2666_length_20611_cov_6.314739_13	GH29	3.2.1.51	dbCAN-sub	human milk oligosaccharides, mucin, host glycan	host glycan	alpha-L-fucosidase
Ww100_Actinomycetota_NODE_2792_length_20012_cov_88.124378_1	GT39	2.4.1.109	KOfam			dolichyl-phosphate-mannose-protein mannosyltransferase
Ww100_Actinomycetota_NODE_3290_length_18041_cov_75.219141_10	GH13_3	2.4.99.16	KOfam	starch, glycogen, and malto-oligosaccharides	starch	starch synthase (maltosyl-transferring)
Ww100_Actinomycetota_NODE_3290_length_18041_cov_75.219141_11	GH13_11	3.2.1.68	dbCAN-sub	starch, glycogen, and malto-oligosaccharides	starch	isoamylase
Ww100_Actinomycetota_NODE_3290_length_18041_cov_75.219141_9	GH13_9	2.4.1.18	dbCAN-sub	starch, glycogen, and malto-oligosaccharides	alpha-glucan	1,4-alpha-glucan branching enzyme
Ww100_Actinomycetota_NODE_34976_length_3567_cov_78.914684_3	GT28	2.4.1.227	KOfam			undecaprenyldiphospho-muramoylpentapeptide
Ww100_Actinomycetota_NODE_38999_length_3301_cov_59.988679_2	GH13_18	2.4.1.7	dbCAN-sub	sucrose	sucrose	sucrose phosphorylase
Ww100_Actinomycetota_NODE_43378_length_3058_cov_78.792986_1	GT39	2.4.1.109	KOfam			dolichyl-phosphate-mannose-protein mannosyltransferase
Ww100_Actinomycetota_NODE_5135_length_13585_cov_126.565434_3	GH13_30	3.2.1.20	dbCAN-sub	starch	starch	alpha-glucosidase
Ww100_Actinomycetota_NODE_5135_length_13585_cov_126.565434_4	GH13_30	3.2.1.20	dbCAN-sub	starch	starch	alpha-glucosidase
Ww100_Actinomycetota_NODE_7981_length_10189_cov_104.380513_4	GH13_18	2.4.1.7	dbCAN-sub	sucrose	sucrose	sucrose phosphorylase
Ww1000_Pseudomonadota_NODE_10557_length_11860_cov_3.184854_3	GT4	2.4.1.14	dbCAN-sub			sucrose-phosphate synthase
Ww1000_Pseudomonadota_NODE_10557_length_11860_cov_3.184854_6	GH13_4	2.4.1.4	dbCAN-sub	sucrose	sucrose	amylosucrase
Ww1000_Pseudomonadota_NODE_112455_length_3155_cov_2.561305_1	CBM48		dbCAN-sub	glycogen	glycogen
Ww1000_Pseudomonadota_NODE_112455_length_3155_cov_2.561305_3	GH77	2.4.1.25	dbCAN-sub	amylomaltase	starch	4-alpha-glucanotransferase
Ww1000_Pseudomonadota_NODE_12049_length_10989_cov_3.070574_5	GT2	2.4.1.-	dbCAN-sub
Ww1000_Pseudomonadota_NODE_12049_length_10989_cov_3.070574_6	GH153	3.2.1.-	dbCAN-sub	deacetylated poly-beta-(1,6)-N-acetyl-glucosamine (bacterial PNAG for biofilm)	exo-polysaccharide	poly-beta-1,6-N-acetylglucosaminidase
Ww1000_Pseudomonadota_NODE_132998_length_2890_cov_2.222102_3	CBM13		dbCAN-sub	plant lectin, xylan	xylan
Ww1000_Pseudomonadota_NODE_13622_length_10212_cov_3.640670_13	GH77	2.4.1.25	dbCAN-sub	amylomaltase	starch	4-alpha-glucanotransferase
Ww1000_Pseudomonadota_NODE_13622_length_10212_cov_3.640670_5	GT5	2.4.1.21	KOfam			starch synthase (glycosyl-transferring)
Ww1000_Pseudomonadota_NODE_14113_length_9992_cov_2.226016_5	GT2	2.4.1.289	KOfam			N-acetylglucosaminyl-diphospho-decaprenol L-rhamnosyltransferase
Ww1000_Pseudomonadota_NODE_1463_length_33794_cov_3.147091_17	GT35	2.4.1.1	dbCAN-sub			glycogen phosphorylase
Ww1000_Pseudomonadota_NODE_1463_length_33794_cov_3.147091_8	GT1	2.4.1.-	KOfam
Ww1000_Pseudomonadota_NODE_152668_length_2693_cov_1.916019_1	GT35	2.4.1.1	dbCAN-sub			glycogen phosphorylase
Ww1000_Pseudomonadota_NODE_15443_length_9471_cov_3.564599_1	CBM48		dbCAN-sub	glycogen	glycogen
Ww1000_Pseudomonadota_NODE_15443_length_9471_cov_3.564599_1	GH13_9	2.4.1.18	dbCAN-sub	starch, glycogen, and malto-oligosaccharides	alpha-glucan	1,4-alpha-glucan branching enzyme
Ww1000_Pseudomonadota_NODE_15443_length_9471_cov_3.564599_2	GH13_11	3.2.1.68	dbCAN-sub	starch, glycogen, and malto-oligosaccharides	starch	isoamylase
Ww1000_Pseudomonadota_NODE_168529_length_2561_cov_2.565164_1	GT19	2.4.1.182	dbCAN-sub			lipid-A-disaccharide synthase
Ww1000_Pseudomonadota_NODE_16875_length_8991_cov_3.158625_5	GT51	2.4.1.129	dbCAN-sub			peptidoglycan glycosyltransferase
Ww1000_Pseudomonadota_NODE_16875_length_8991_cov_3.158625_7	GT35	2.4.1.1	dbCAN-sub			glycogen phosphorylase
Ww1000_Pseudomonadota_NODE_20428_length_8049_cov_3.740288_4	GT9	2.4.99.-	dbCAN-sub
Ww1000_Pseudomonadota_NODE_20822_length_7961_cov_2.371556_3	CE1	3.1.1.72	dbCAN-sub	xylan	xylan	acetylxylan esterase
Ww1000_Pseudomonadota_NODE_23595_length_7392_cov_3.304910_4	GH17	2.4.1.-	dbCAN-sub	beta-1,3-glucan (fungi, algae, plant)	beta-glucan	beta-1,3-glucanosyltransglycosylase
Ww1000_Pseudomonadota_NODE_23595_length_7392_cov_3.304910_4	GT2	2.4.1.-	dbCAN-sub
Ww1000_Pseudomonadota_NODE_25530_length_7071_cov_2.583885_4	GH23	4.2.2.29	KOfam	peptidoglycan	peptidoglycan	peptidoglycan lytic transglycosylase
Ww1000_Pseudomonadota_NODE_26228_length_6961_cov_2.563012_4	GT9	2.4.99.-	dbCAN-sub
Ww1000_Pseudomonadota_NODE_26623_length_6900_cov_3.358312_4	GT81	2.4.1.266	KOfam			glucosyl-3-phosphoglycerate synthase
Ww1000_Pseudomonadota_NODE_26623_length_6900_cov_3.358312_5	GH13_18	2.4.1.7	KOfam	sucrose	sucrose	sucrose phosphorylase
Ww1000_Pseudomonadota_NODE_27462_length_6781_cov_2.588438_5	GH3	3.2.1.52	dbCAN-sub	chitin, peptidoglycan	chitin	beta-N-acetylhexosaminidase
Ww1000_Pseudomonadota_NODE_28084_length_6691_cov_2.367884_6	GH103	4.2.2.29	KOfam	peptidoglycan	peptidoglycan	peptidoglycan lytic transglycosylase
Ww1000_Pseudomonadota_NODE_28117_length_6685_cov_3.321603_1	CE11	3.5.1.108	dbCAN-sub	biosynthesis of lipid A	exo-polysaccharide	UDP-3-O-acyl-N-acetylglucosamine deacetylase
Ww1000_Pseudomonadota_NODE_29192_length_6545_cov_3.327677_5	CE1	3.1.1.72	dbCAN-sub	xylan	xylan	acetylxylan esterase
Ww1000_Pseudomonadota_NODE_3027_length_23420_cov_3.417314_11	GH103	4.2.2.29	KOfam	peptidoglycan	peptidoglycan	peptidoglycan lytic transglycosylase
Ww1000_Pseudomonadota_NODE_3027_length_23420_cov_3.417314_12	GH23	4.2.2.29	KOfam	peptidoglycan	peptidoglycan	peptidoglycan lytic transglycosylase
Ww1000_Pseudomonadota_NODE_31638_length_6261_cov_1.804560_1	GT35	2.4.1.1	dbCAN-sub			glycogen phosphorylase
Ww1000_Pseudomonadota_NODE_31638_length_6261_cov_1.804560_2	GH13_9	2.4.1.18	dbCAN-sub	starch, glycogen, and malto-oligosaccharides	alpha-glucan	1,4-alpha-glucan branching enzyme
Ww1000_Pseudomonadota_NODE_31638_length_6261_cov_1.804560_3	GT5	2.4.1.21	KOfam			starch synthase (glycosyl-transferring)
Ww1000_Pseudomonadota_NODE_32542_length_6163_cov_3.217809_3	GH23	4.2.2.29	KOfam	peptidoglycan	peptidoglycan	peptidoglycan lytic transglycosylase
Ww1000_Pseudomonadota_NODE_3418_length_22088_cov_3.675832_16	GH103	4.2.2.29	KOfam	peptidoglycan	peptidoglycan	peptidoglycan lytic transglycosylase
Ww1000_Pseudomonadota_NODE_3896_length_20639_cov_3.333415_10	GT30	2.4.99.-	dbCAN-sub
Ww1000_Pseudomonadota_NODE_40554_length_5449_cov_4.340090_4	CE1	3.1.1.72	dbCAN-sub	xylan	xylan	acetylxylan esterase
Ww1000_Pseudomonadota_NODE_44568_length_5167_cov_2.818668_1	GH15	3.2.1.3	KOfam	starch	starch	glucan 1,4-alpha-glucosidase
Ww1000_Pseudomonadota_NODE_44639_length_5162_cov_2.554850_1	CE7	3.1.1.72	dbCAN-sub	acetylxylan	xylan	acetylxylan esterase
Ww1000_Pseudomonadota_NODE_48141_length_4952_cov_3.627406_4	GT83	2.4.2.43	dbCAN-sub			lipid IVA 4-amino-4-deoxy-L-arabinosyltransferase
Ww1000_Pseudomonadota_NODE_48419_length_4937_cov_1.969477_2	GT1	2.4.1.-	KOfam
Ww1000_Pseudomonadota_NODE_60409_length_4377_cov_2.813205_4	GT30	2.4.99.-	dbCAN-sub
Ww1000_Pseudomonadota_NODE_66119_length_4170_cov_2.288219_2	GT2	2.4.1.-	dbCAN-sub
Ww1000_Pseudomonadota_NODE_66119_length_4170_cov_2.288219_3	GH153	3.2.1.-	dbCAN-sub	deacetylated poly-beta-(1,6)-N-acetyl-glucosamine (bacterial PNAG for biofilm)	exo-polysaccharide	poly-beta-1,6-N-acetylglucosaminidase
Ww1000_Pseudomonadota_NODE_69435_length_4062_cov_2.974626_1	GT83	2.4.2.43	dbCAN-sub			lipid IVA 4-amino-4-deoxy-L-arabinosyltransferase
Ww1000_Pseudomonadota_NODE_7254_length_14540_cov_3.554061_6	GT28	2.4.1.227	dbCAN-sub			undecaprenyldiphospho-muramoylpentapeptide
Ww1000_Pseudomonadota_NODE_73453_length_3942_cov_2.199163_3	GH3	3.2.1.52	dbCAN-sub	chitin, peptidoglycan	chitin	beta-N-acetylhexosaminidase
Ww1000_Pseudomonadota_NODE_79858_length_3770_cov_2.137024_2	GT51	2.4.1.129	dbCAN-sub			peptidoglycan glycosyltransferase
Ww1000_Pseudomonadota_NODE_83318_length_3687_cov_3.373808_4	AA7	1.1.3.-	dbCAN-sub	chitooligosaccharide; glucooligosaccharide	chitooligosaccharide; glucooligosaccharide	chitooligosaccharide oxidase
Ww1000_Pseudomonadota_NODE_96210_length_3423_cov_2.319200_2	GH15	3.2.1.3	KOfam	starch	starch	glucan 1,4-alpha-glucosidase
Ww1000_Pseudomonadota_NODE_973_length_40789_cov_3.516081_16	GH23	4.2.2.29	KOfam	peptidoglycan	peptidoglycan	peptidoglycan lytic transglycosylase
Ww1001_Pseudomonadota_NODE_112417_length_3867_cov_2.080352_1	GH153	3.2.1.-	dbCAN-sub	deacetylated poly-beta-(1,6)-N-acetyl-glucosamine (bacterial PNAG for biofilm)	exo-polysaccharide	poly-beta-1,6-N-acetylglucosaminidase
Ww1001_Pseudomonadota_NODE_112417_length_3867_cov_2.080352_2	GT2	2.4.1.-	dbCAN-sub
Ww1001_Pseudomonadota_NODE_113219_length_3851_cov_2.414477_2	GH13_18	2.4.1.7	KOfam	sucrose	sucrose	sucrose phosphorylase
Ww1001_Pseudomonadota_NODE_113219_length_3851_cov_2.414477_3	GT81	2.4.1.266	KOfam			glucosyl-3-phosphoglycerate synthase
Ww1001_Pseudomonadota_NODE_123939_length_3663_cov_1.550254_1	GT30	2.4.99.-	dbCAN-sub
Ww1001_Pseudomonadota_NODE_149282_length_3307_cov_2.059322_4	GT5	2.4.1.21	KOfam			starch synthase (glycosyl-transferring)
Ww1001_Pseudomonadota_NODE_17715_length_11227_cov_2.161714_2	GT35	2.4.1.1	dbCAN-sub			glycogen phosphorylase
Ww1001_Pseudomonadota_NODE_24863_length_9231_cov_2.019649_6	GH23	4.2.2.29	KOfam	peptidoglycan	peptidoglycan	peptidoglycan lytic transglycosylase
Ww1001_Pseudomonadota_NODE_24863_length_9231_cov_2.019649_9	GH103	4.2.2.29	KOfam	peptidoglycan	peptidoglycan	peptidoglycan lytic transglycosylase
Ww1001_Pseudomonadota_NODE_33699_length_7750_cov_2.057675_6	GH103	4.2.2.29	KOfam	peptidoglycan	peptidoglycan	peptidoglycan lytic transglycosylase
Ww1001_Pseudomonadota_NODE_47579_length_6329_cov_2.143202_2	GH23	4.2.2.29	KOfam	peptidoglycan	peptidoglycan	peptidoglycan lytic transglycosylase
Ww1001_Pseudomonadota_NODE_47811_length_6311_cov_2.547011_4	GT19	2.4.1.182	dbCAN-sub			lipid-A-disaccharide synthase
Ww1001_Pseudomonadota_NODE_52322_length_5987_cov_2.090692_2	GT35	2.4.1.1	dbCAN-sub			glycogen phosphorylase
Ww1001_Pseudomonadota_NODE_72101_length_4968_cov_2.003095_6	GH23	4.2.2.29	KOfam	peptidoglycan	peptidoglycan	peptidoglycan lytic transglycosylase
Ww1001_Pseudomonadota_NODE_83905_length_4560_cov_2.212661_4	GT9	2.4.99.-	dbCAN-sub
Ww1001_Pseudomonadota_NODE_91048_length_4353_cov_2.162335_4	GT2	2.4.1.289	KOfam			N-acetylglucosaminyl-diphospho-decaprenol L-rhamnosyltransferase
Ww1002_Pseudomonadota_NODE_1209_length_42352_cov_2.974190_41	GT19	2.4.1.182	dbCAN-sub			lipid-A-disaccharide synthase
Ww1002_Pseudomonadota_NODE_17704_length_9745_cov_3.000000_5	GT2	2.4.1.-	dbCAN-sub
Ww1002_Pseudomonadota_NODE_18207_length_9603_cov_3.070344_8	CE11	3.5.1.108	dbCAN-sub	biosynthesis of lipid A	exo-polysaccharide	UDP-3-O-acyl-N-acetylglucosamine deacetylase
Ww1002_Pseudomonadota_NODE_18606_length_9491_cov_3.054856_9	GH103	4.2.2.29	KOfam	peptidoglycan	peptidoglycan	peptidoglycan lytic transglycosylase
Ww1002_Pseudomonadota_NODE_1979_length_33005_cov_2.932612_23	GH23	4.2.2.29	KOfam	peptidoglycan	peptidoglycan	peptidoglycan lytic transglycosylase
Ww1002_Pseudomonadota_NODE_20716_length_8958_cov_2.760779_6	GH3	3.2.1.52	dbCAN-sub	chitin, peptidoglycan	chitin	beta-N-acetylhexosaminidase
Ww1002_Pseudomonadota_NODE_39370_length_6287_cov_3.487512_5	GH23	4.2.2.29	KOfam	peptidoglycan	peptidoglycan	peptidoglycan lytic transglycosylase
Ww1002_Pseudomonadota_NODE_3953_length_22748_cov_2.671720_17	GH3	3.2.1.21	dbCAN-sub	beta-glucan	beta-glucan	beta-glucosidase
Ww1002_Pseudomonadota_NODE_48536_length_5612_cov_3.238572_2	GH77	2.4.1.25	dbCAN-sub	amylomaltase	starch	4-alpha-glucanotransferase
Ww1002_Pseudomonadota_NODE_48536_length_5612_cov_3.238572_3	GT5	2.4.1.21	KOfam			starch synthase (glycosyl-transferring)
Ww1002_Pseudomonadota_NODE_5481_length_18891_cov_2.913692_14	GT28	2.4.1.227	dbCAN-sub			undecaprenyldiphospho-muramoylpentapeptide
Ww1002_Pseudomonadota_NODE_56714_length_5154_cov_3.667991_5	GT30	2.4.99.-	dbCAN-sub
Ww1002_Pseudomonadota_NODE_58782_length_5057_cov_3.344206_1	GT9	2.4.99.-	dbCAN-sub
Ww1002_Pseudomonadota_NODE_71336_length_4555_cov_2.961209_3	CE1	3.1.1.72	dbCAN-sub	xylan	xylan	acetylxylan esterase
Ww1002_Pseudomonadota_NODE_75690_length_4411_cov_3.302331_2	GH103	4.2.2.29	KOfam	peptidoglycan	peptidoglycan	peptidoglycan lytic transglycosylase
Ww1002_Pseudomonadota_NODE_75690_length_4411_cov_3.302331_4	GH23	4.2.2.29	KOfam	peptidoglycan	peptidoglycan	peptidoglycan lytic transglycosylase
Ww1002_Pseudomonadota_NODE_8659_length_14580_cov_2.576043_2	GT41	2.4.1.255	KOfam			protein O-GlcNAc transferase
Ww1002_Pseudomonadota_NODE_9045_length_14257_cov_2.613681_8	GH13_11	3.2.1.68	dbCAN-sub	starch, glycogen, and malto-oligosaccharides	starch	isoamylase
Ww1002_Pseudomonadota_NODE_9198_length_14141_cov_3.194437_4	GT35	2.4.1.1	dbCAN-sub			glycogen phosphorylase
Ww1002_Pseudomonadota_NODE_9198_length_14141_cov_3.194437_7	GT51	2.4.1.129	dbCAN-sub			peptidoglycan glycosyltransferase
Ww1003_Pseudomonadota_NODE_100112_length_3417_cov_2.559466_3	GH103	4.2.2.29	KOfam	peptidoglycan	peptidoglycan	peptidoglycan lytic transglycosylase
Ww1003_Pseudomonadota_NODE_10895_length_10790_cov_2.355141_6	GH153	3.2.1.-	dbCAN-sub	deacetylated poly-beta-(1,6)-N-acetyl-glucosamine (bacterial PNAG for biofilm)	exo-polysaccharide	poly-beta-1,6-N-acetylglucosaminidase
Ww1003_Pseudomonadota_NODE_10895_length_10790_cov_2.355141_7	GT2	2.4.1.-	dbCAN-sub
Ww1003_Pseudomonadota_NODE_109669_length_3270_cov_1.439822_2	CE4	3.5.1.104	KOfam	peptidoglycan	peptidoglycan	peptidoglycan-N-acetylglucosamine deacetylase
Ww1003_Pseudomonadota_NODE_115933_length_3183_cov_2.004572_3	CE9	3.5.1.25	KOfam	host glycan	host glycan	N-acetylglucosamine-6-phosphate deacetylase
Ww1003_Pseudomonadota_NODE_119474_length_3138_cov_2.236327_3	GH23	4.2.2.29	KOfam	peptidoglycan	peptidoglycan	peptidoglycan lytic transglycosylase
Ww1003_Pseudomonadota_NODE_15732_length_8799_cov_2.517400_1	CE11	3.5.1.108	dbCAN-sub	biosynthesis of lipid A	exo-polysaccharide	UDP-3-O-acyl-N-acetylglucosamine deacetylase
Ww1003_Pseudomonadota_NODE_15732_length_8799_cov_2.517400_7	GT28	2.4.1.227	dbCAN-sub			undecaprenyldiphospho-muramoylpentapeptide
Ww1003_Pseudomonadota_NODE_18515_length_8054_cov_2.494391_3	GT19	2.4.1.182	dbCAN-sub			lipid-A-disaccharide synthase
Ww1003_Pseudomonadota_NODE_21919_length_7376_cov_2.264232_2	GT30	2.4.99.-	dbCAN-sub
Ww1003_Pseudomonadota_NODE_23551_length_7093_cov_2.788870_4	GT51	2.4.1.129	dbCAN-sub			peptidoglycan glycosyltransferase
Ww1003_Pseudomonadota_NODE_30772_length_6164_cov_2.224392_6	GH23	4.2.2.29	KOfam	peptidoglycan	peptidoglycan	peptidoglycan lytic transglycosylase
Ww1003_Pseudomonadota_NODE_36558_length_5639_cov_1.980790_1	GT2	2.4.1.-	dbCAN-sub
Ww1003_Pseudomonadota_NODE_38908_length_5458_cov_2.825932_1	CE4	3.5.1.-	KOfam	chitooligosaccharides; peptidoglycan	chitin; peptidoglycan	chitooligosaccharide deacetylase
Ww1003_Pseudomonadota_NODE_44342_length_5108_cov_2.468017_1	GH23	4.2.2.29	KOfam	peptidoglycan	peptidoglycan	peptidoglycan lytic transglycosylase
Ww1003_Pseudomonadota_NODE_51219_length_4757_cov_2.690250_3	GH103	4.2.2.29	KOfam	peptidoglycan	peptidoglycan	peptidoglycan lytic transglycosylase
Ww1003_Pseudomonadota_NODE_5828_length_15363_cov_2.560425_2	GT9	2.4.99.-	dbCAN-sub
Ww1003_Pseudomonadota_NODE_59605_length_4413_cov_2.015610_3	GH23	4.2.2.29	KOfam	peptidoglycan	peptidoglycan	peptidoglycan lytic transglycosylase
Ww1003_Pseudomonadota_NODE_61880_length_4329_cov_2.249287_1	GH13_9	2.4.1.18	dbCAN-sub	starch, glycogen, and malto-oligosaccharides	alpha-glucan	1,4-alpha-glucan branching enzyme
Ww1003_Pseudomonadota_NODE_61880_length_4329_cov_2.249287_2	GH13_11	3.2.1.68	dbCAN-sub	starch, glycogen, and malto-oligosaccharides	starch	isoamylase
Ww1003_Pseudomonadota_NODE_6285_length_14715_cov_2.887968_8	GH23	4.2.2.29	KOfam	peptidoglycan	peptidoglycan	peptidoglycan lytic transglycosylase
Ww1003_Pseudomonadota_NODE_7065_length_13782_cov_2.321572_12	GT35	2.4.1.1	dbCAN-sub			glycogen phosphorylase
Ww1003_Pseudomonadota_NODE_72822_length_3994_cov_2.747741_3	GH77	2.4.1.25	dbCAN-sub	amylomaltase	starch	4-alpha-glucanotransferase
Ww1004_Pseudomonadota_NODE_105261_length_4017_cov_2.566222_2	CE11	3.5.1.108	dbCAN-sub	biosynthesis of lipid A	exo-polysaccharide	UDP-3-O-acyl-N-acetylglucosamine deacetylase
Ww1004_Pseudomonadota_NODE_108638_length_3944_cov_2.478682_2	CE7	3.1.1.72	dbCAN-sub	acetylxylan	xylan	acetylxylan esterase
Ww1004_Pseudomonadota_NODE_12649_length_13572_cov_2.186380_11	CE4	3.5.1.-	KOfam	chitooligosaccharides; peptidoglycan	chitin; peptidoglycan	chitooligosaccharide deacetylase
Ww1004_Pseudomonadota_NODE_181104_length_2975_cov_2.137351_1	GH23	4.2.2.29	KOfam	peptidoglycan	peptidoglycan	peptidoglycan lytic transglycosylase
Ww1004_Pseudomonadota_NODE_207207_length_2764_cov_1.964434_4	CE4	3.5.1.104	KOfam	peptidoglycan	peptidoglycan	peptidoglycan-N-acetylglucosamine deacetylase
Ww1004_Pseudomonadota_NODE_20844_length_10239_cov_2.141135_11	GH103	4.2.2.29	KOfam	peptidoglycan	peptidoglycan	peptidoglycan lytic transglycosylase
Ww1004_Pseudomonadota_NODE_211500_length_2734_cov_1.391887_2	GT20	2.4.1.15	dbCAN-sub			alpha,alpha-trehalose-phosphate synthase (UDP-forming)
Ww1004_Pseudomonadota_NODE_24069_length_9400_cov_2.588533_10	GT30	2.4.99.-	dbCAN-sub
Ww1004_Pseudomonadota_NODE_248072_length_2505_cov_1.734899_1	GT5	2.4.1.21	KOfam			starch synthase (glycosyl-transferring)
Ww1004_Pseudomonadota_NODE_34663_length_7622_cov_2.408212_4	GT28	2.4.1.227	dbCAN-sub			undecaprenyldiphospho-muramoylpentapeptide
Ww1004_Pseudomonadota_NODE_35576_length_7500_cov_2.288928_6	GT19	2.4.1.182	dbCAN-sub			lipid-A-disaccharide synthase
Ww1004_Pseudomonadota_NODE_53423_length_5915_cov_2.405247_1	GH3	3.2.1.52	dbCAN-sub	chitin, peptidoglycan	chitin	beta-N-acetylhexosaminidase
Ww1004_Pseudomonadota_NODE_54581_length_5842_cov_2.620346_6	GH103	4.2.2.29	KOfam	peptidoglycan	peptidoglycan	peptidoglycan lytic transglycosylase
Ww1004_Pseudomonadota_NODE_65687_length_5245_cov_2.038837_3	CE4	3.5.1.104	KOfam	peptidoglycan	peptidoglycan	peptidoglycan-N-acetylglucosamine deacetylase
Ww1004_Pseudomonadota_NODE_77459_length_4768_cov_2.888315_3	GH23	4.2.2.29	KOfam	peptidoglycan	peptidoglycan	peptidoglycan lytic transglycosylase
Ww1004_Pseudomonadota_NODE_83761_length_4564_cov_2.087103_1	GT2	2.4.1.83	KOfam			dolichyl-phosphate beta-D-mannosyltransferase
Ww1004_Pseudomonadota_NODE_9638_length_15716_cov_2.669253_10	GT9	2.4.99.-	dbCAN-sub
Ww1004_Pseudomonadota_NODE_97755_length_4183_cov_2.297637_2	GH23	4.2.2.29	KOfam	peptidoglycan	peptidoglycan	peptidoglycan lytic transglycosylase
Ww1005_Pseudomonadota_NODE_11019_length_15805_cov_6.436878_11	GH23	4.2.2.29	KOfam	peptidoglycan	peptidoglycan	peptidoglycan lytic transglycosylase
Ww1005_Pseudomonadota_NODE_1130_length_51204_cov_6.329405_8	CE4	3.5.1.-	KOfam	chitooligosaccharides; peptidoglycan	chitin; peptidoglycan	chitooligosaccharide deacetylase
Ww1005_Pseudomonadota_NODE_1160_length_50674_cov_7.020592_16	GT30	2.4.99.-	dbCAN-sub
Ww1005_Pseudomonadota_NODE_1336_length_47432_cov_6.705903_47	GH3	3.2.1.52	dbCAN-sub	chitin, peptidoglycan	chitin	beta-N-acetylhexosaminidase
Ww1005_Pseudomonadota_NODE_1688_length_42619_cov_6.320344_8	GH103	4.2.2.29	KOfam	peptidoglycan	peptidoglycan	peptidoglycan lytic transglycosylase
Ww1005_Pseudomonadota_NODE_42_length_167102_cov_6.960864_141	GT28	2.4.1.227	dbCAN-sub			undecaprenyldiphospho-muramoylpentapeptide
Ww1005_Pseudomonadota_NODE_42_length_167102_cov_6.960864_147	CE11	3.5.1.108	dbCAN-sub	biosynthesis of lipid A	exo-polysaccharide	UDP-3-O-acyl-N-acetylglucosamine deacetylase
Ww1005_Pseudomonadota_NODE_4443_length_26265_cov_5.694959_3	GH23	4.2.2.29	KOfam	peptidoglycan	peptidoglycan	peptidoglycan lytic transglycosylase
Ww1005_Pseudomonadota_NODE_450_length_74374_cov_6.621564_28	GT20	2.4.1.15	dbCAN-sub			alpha,alpha-trehalose-phosphate synthase (UDP-forming)
Ww1005_Pseudomonadota_NODE_450_length_74374_cov_6.621564_7	CE4	3.5.1.104	KOfam	peptidoglycan	peptidoglycan	peptidoglycan-N-acetylglucosamine deacetylase
Ww1005_Pseudomonadota_NODE_585_length_67921_cov_7.460015_64	GH103	4.2.2.29	KOfam	peptidoglycan	peptidoglycan	peptidoglycan lytic transglycosylase
Ww1005_Pseudomonadota_NODE_656_length_64844_cov_7.209755_52	GT9	2.4.99.-	dbCAN-sub
Ww1005_Pseudomonadota_NODE_8772_length_18085_cov_6.527110_6	CE7	3.1.1.72	dbCAN-sub	acetylxylan	xylan	acetylxylan esterase
Ww1005_Pseudomonadota_NODE_998_length_54012_cov_5.762651_36	GT51	2.4.1.129	dbCAN-sub			peptidoglycan glycosyltransferase
Ww1006_Pseudomonadota_NODE_104327_length_3440_cov_2.042181_1	GT83	2.4.2.43	KOfam			lipid IVA 4-amino-4-deoxy-L-arabinosyltransferase
Ww1006_Pseudomonadota_NODE_128540_length_3065_cov_2.647758_2	GH77	2.4.1.25	dbCAN-sub	amylomaltase	starch	4-alpha-glucanotransferase
Ww1006_Pseudomonadota_NODE_129600_length_3052_cov_2.441146_1	GH3	3.2.1.52	dbCAN-sub	chitin, peptidoglycan	chitin	beta-N-acetylhexosaminidase
Ww1006_Pseudomonadota_NODE_131236_length_3032_cov_1.579182_3	GH23	4.2.2.29	KOfam	peptidoglycan	peptidoglycan	peptidoglycan lytic transglycosylase
Ww1006_Pseudomonadota_NODE_15101_length_10403_cov_2.186053_6	CE4	3.5.1.-	dbCAN-sub	chitooligosaccharides; peptidoglycan	chitin; peptidoglycan	chitooligosaccharide deacetylase
Ww1006_Pseudomonadota_NODE_153252_length_2785_cov_2.501502_2	GT5	2.4.1.21	KOfam			starch synthase (glycosyl-transferring)
Ww1006_Pseudomonadota_NODE_31470_length_6775_cov_2.591524_7	GH103	4.2.2.29	KOfam	peptidoglycan	peptidoglycan	peptidoglycan lytic transglycosylase
Ww1006_Pseudomonadota_NODE_32777_length_6618_cov_2.482376_7	CE11	3.5.1.108	dbCAN-sub	biosynthesis of lipid A	exo-polysaccharide	UDP-3-O-acyl-N-acetylglucosamine deacetylase
Ww1006_Pseudomonadota_NODE_36750_length_6199_cov_2.048536_7	GH103	4.2.2.29	KOfam	peptidoglycan	peptidoglycan	peptidoglycan lytic transglycosylase
Ww1006_Pseudomonadota_NODE_38115_length_6075_cov_2.336245_4	GT41	2.4.1.255	KOfam			protein O-GlcNAc transferase
Ww1006_Pseudomonadota_NODE_43281_length_5645_cov_2.210536_2	GT2	2.4.1.-	KOfam
Ww1006_Pseudomonadota_NODE_47468_length_5353_cov_2.053708_6	GT2	2.4.1.-	KOfam
Ww1006_Pseudomonadota_NODE_51983_length_5079_cov_2.084106_1	GH103	4.2.2.29	KOfam	peptidoglycan	peptidoglycan	peptidoglycan lytic transglycosylase
Ww1006_Pseudomonadota_NODE_54904_length_4925_cov_2.143630_3	GT35	2.4.1.1	dbCAN-sub			glycogen phosphorylase
Ww1006_Pseudomonadota_NODE_58192_length_4768_cov_2.427588_1	GT35	2.4.1.1	dbCAN-sub			glycogen phosphorylase
Ww1006_Pseudomonadota_NODE_61210_length_4632_cov_1.924629_1	GH13_9	2.4.1.18	dbCAN-sub	starch, glycogen, and malto-oligosaccharides	alpha-glucan	1,4-alpha-glucan branching enzyme
Ww1006_Pseudomonadota_NODE_61210_length_4632_cov_1.924629_2	CBM48		dbCAN-sub	glycogen	glycogen
Ww1006_Pseudomonadota_NODE_71146_length_4258_cov_2.340585_1	GT9	2.4.99.-	dbCAN-sub
Ww1006_Pseudomonadota_NODE_71146_length_4258_cov_2.340585_3	GT17	2.4.1.144	KOfam			beta-1,4-mannosyl-glycoprotein 4-beta-N-acetylglucosaminyltransferase
Ww1006_Pseudomonadota_NODE_72476_length_4215_cov_2.369077_4	GT5	2.4.1.21	KOfam			starch synthase (glycosyl-transferring)
Ww1006_Pseudomonadota_NODE_9467_length_13711_cov_2.523915_10	GH23	4.2.2.29	KOfam	peptidoglycan	peptidoglycan	peptidoglycan lytic transglycosylase
Ww1006_Pseudomonadota_NODE_9467_length_13711_cov_2.523915_3	CE11	3.5.1.108	dbCAN-sub	biosynthesis of lipid A	exo-polysaccharide	UDP-3-O-acyl-N-acetylglucosamine deacetylase
Ww1007_Pseudomonadota_NODE_24002_length_4255_cov_9.741413_2	GH3	3.2.1.52	dbCAN-sub	chitin, peptidoglycan	chitin	beta-N-acetylhexosaminidase
Ww1007_Pseudomonadota_NODE_24116_length_4243_cov_12.970160_4	GH23	4.2.2.29	KOfam	peptidoglycan	peptidoglycan	peptidoglycan lytic transglycosylase
Ww1007_Pseudomonadota_NODE_27607_length_3861_cov_7.894118_3	GH16_3	3.2.1.39	dbCAN-sub	beta-1,3-glucan (fungi, algae, plant)	beta-glucan	glucan endo-1,3-beta-D-glucosidase
Ww1007_Pseudomonadota_NODE_342_length_59003_cov_12.384481_55	GT19	2.4.1.182	dbCAN-sub			lipid-A-disaccharide synthase
Ww1007_Pseudomonadota_NODE_34860_length_3282_cov_11.842139_2	GH3	3.2.1.21	dbCAN-sub	beta-glucan	beta-glucan	beta-glucosidase
Ww1007_Pseudomonadota_NODE_3549_length_15942_cov_12.200872_17	GT30	2.4.99.-	dbCAN-sub
Ww1007_Pseudomonadota_NODE_4288_length_14136_cov_11.325009_9	GH103	4.2.2.29	KOfam	peptidoglycan	peptidoglycan	peptidoglycan lytic transglycosylase
Ww1007_Pseudomonadota_NODE_6653_length_10611_cov_8.637560_3	GH16_3	3.2.1.39	dbCAN-sub	beta-1,3-glucan (fungi, algae, plant)	beta-glucan	glucan endo-1,3-beta-D-glucosidase
Ww1007_Pseudomonadota_NODE_6653_length_10611_cov_8.637560_6	GH3	3.2.1.21	dbCAN-sub	beta-glucan	beta-glucan	beta-glucosidase
Ww1007_Pseudomonadota_NODE_7429_length_9809_cov_11.630471_2	GH17	3.2.1.39	dbCAN-sub	beta-1,3-glucan (algae, plant)	beta-glucan	glucan endo-1,3-beta-D-glucosidase
Ww1007_Pseudomonadota_NODE_7429_length_9809_cov_11.630471_5	GH3	3.2.1.21	dbCAN-sub	beta-glucan	beta-glucan	beta-glucosidase
Ww1007_Pseudomonadota_NODE_8520_length_8906_cov_8.960501_2	CE1	3.1.1.72	dbCAN-sub	xylan	xylan	acetylxylan esterase
Ww1007_Pseudomonadota_NODE_9104_length_8515_cov_11.838218_3	GH23	4.2.2.29	KOfam	peptidoglycan	peptidoglycan	peptidoglycan lytic transglycosylase
Ww1007_Pseudomonadota_NODE_9925_length_8031_cov_10.726928_4	CE1	3.1.1.72	dbCAN-sub	xylan	xylan	acetylxylan esterase
Ww1008_Pseudomonadota_NODE_27846_length_3839_cov_6.914201_8	GH24	3.2.1.17	KOfam	peptidoglycan	peptidoglycan	lysozyme
Ww1008_Pseudomonadota_NODE_459_length_49543_cov_6.387196_8	GH3	3.2.1.21	dbCAN-sub	beta-glucan	beta-glucan	beta-glucosidase
Ww1008_Pseudomonadota_NODE_468_length_49319_cov_6.225903_20	GH103	4.2.2.29	KOfam	peptidoglycan	peptidoglycan	peptidoglycan lytic transglycosylase
Ww1008_Pseudomonadota_NODE_6604_length_10663_cov_20.325270_5	GH13_31	5.4.99.11	dbCAN-sub	sucrose	sucrose	isomaltulose synthase
Ww1008_Pseudomonadota_NODE_7591_length_9672_cov_7.269501_1	PL6_1	4.2.2.-	dbCAN-sub	alginate	alginate	MG-specific alginate lyase
Ww1008_Pseudomonadota_NODE_7591_length_9672_cov_7.269501_1	PL6_1	4.2.2.11	dbCAN-sub	alginate	alginate	guluronate-specific alginate lyase
Ww1008_Pseudomonadota_NODE_8061_length_9272_cov_5.904273_4	GH4	3.2.1.22	dbCAN-sub	alpha-galactoside (raffinose family of oligosaccharides)	raffinose	alpha-galactosidase
Ww1009_Pseudomonadota_NODE_210_length_79537_cov_3.728103_47	GT28	2.4.1.227	KOfam			undecaprenyldiphospho-muramoylpentapeptide
Ww1009_Pseudomonadota_NODE_31188_length_3550_cov_3.779819_1	PL6	4.2.2.3	KOfam	alginate	alginate	mannuronate-specific alginate lyase
Ww1009_Pseudomonadota_NODE_4972_length_12860_cov_5.663317_1	GH109	3.2.1.49	dbCAN-sub	mucin-type O-glycans	host glycan	alpha-N-acetylgalactosaminidase
Ww1009_Pseudomonadota_NODE_628_length_41715_cov_3.596793_32	GH13_20	3.2.1.54	dbCAN-sub	cyclomaltodextrins	starch	cyclomaltodextrinase
Ww1009_Pseudomonadota_NODE_628_length_41715_cov_3.596793_33	GH77	2.4.1.25	dbCAN-sub	amylomaltase	starch	4-alpha-glucanotransferase
Ww101_Actinomycetota_NODE_1518_length_30434_cov_118.079834_24	GT28	2.4.1.227	KOfam			undecaprenyldiphospho-muramoylpentapeptide
Ww101_Actinomycetota_NODE_1548_length_29969_cov_95.927767_1	GH13_18	2.4.1.7	dbCAN-sub	sucrose	sucrose	sucrose phosphorylase
Ww101_Actinomycetota_NODE_1950_length_25920_cov_141.804605_8	GT2	2.4.1.83	KOfam			dolichyl-phosphate beta-D-mannosyltransferase
Ww101_Actinomycetota_NODE_23134_length_4458_cov_100.887019_2	GT39	2.4.1.109	KOfam			dolichyl-phosphate-mannose-protein mannosyltransferase
Ww101_Actinomycetota_NODE_2816_length_19984_cov_140.411620_2	GH13_30	3.2.1.20	dbCAN-sub	starch	starch	alpha-glucosidase
Ww101_Actinomycetota_NODE_2816_length_19984_cov_140.411620_3	GH13_30	3.2.1.20	dbCAN-sub	starch	starch	alpha-glucosidase
Ww101_Actinomycetota_NODE_2901_length_19613_cov_107.774985_2	GH42	3.2.1.23	dbCAN-sub	beta-1,6/1,3-galactoside (arabinogalactan)	arabinogalactan protein	beta-galactosidase
Ww101_Actinomycetota_NODE_2901_length_19613_cov_107.774985_3	GH36	3.2.1.22	dbCAN-sub	alpha-galactoside (galactose oligosaccharides, galactomannans and galactolipid)	alpha-galactan	alpha-galactosidase
Ww101_Actinomycetota_NODE_4008_length_15620_cov_101.968514_6	GH13_9	2.4.1.18	dbCAN-sub	starch, glycogen, and malto-oligosaccharides	alpha-glucan	1,4-alpha-glucan branching enzyme
Ww101_Actinomycetota_NODE_4008_length_15620_cov_101.968514_7	GH13_3	2.4.99.16	KOfam	starch, glycogen, and malto-oligosaccharides	starch	starch synthase (maltosyl-transferring)
Ww101_Actinomycetota_NODE_4008_length_15620_cov_101.968514_8	GH13_11	3.2.1.68	dbCAN-sub	starch, glycogen, and malto-oligosaccharides	starch	isoamylase
Ww101_Actinomycetota_NODE_4376_length_14692_cov_148.508476_10	GT28	2.4.1.227	KOfam			undecaprenyldiphospho-muramoylpentapeptide
Ww101_Actinomycetota_NODE_4614_length_14141_cov_116.518046_13	GH13_18	2.4.1.7	dbCAN-sub	sucrose	sucrose	sucrose phosphorylase
Ww101_Actinomycetota_NODE_6328_length_11154_cov_7.251428_4	GH13_11	3.2.1.68	dbCAN-sub	starch, glycogen, and malto-oligosaccharides	starch	isoamylase
Ww101_Actinomycetota_NODE_6328_length_11154_cov_7.251428_5	GH13_3	2.4.99.16	KOfam	starch, glycogen, and malto-oligosaccharides	starch	starch synthase (maltosyl-transferring)
Ww101_Actinomycetota_NODE_6328_length_11154_cov_7.251428_6	GH13_9	2.4.1.18	dbCAN-sub	starch, glycogen, and malto-oligosaccharides	alpha-glucan	1,4-alpha-glucan branching enzyme
Ww101_Actinomycetota_NODE_7525_length_9813_cov_104.132274_6	GH13_18	2.4.1.7	dbCAN-sub	sucrose	sucrose	sucrose phosphorylase
Ww101_Actinomycetota_NODE_8520_length_8993_cov_146.650812_3	GH13_30	3.2.1.20	dbCAN-sub	starch	starch	alpha-glucosidase
Ww101_Actinomycetota_NODE_8520_length_8993_cov_146.650812_4	GH13_30	3.2.1.20	dbCAN-sub	starch	starch	alpha-glucosidase
Ww101_Actinomycetota_NODE_9190_length_8521_cov_94.043929_3	GT2	2.4.1.83	KOfam			dolichyl-phosphate beta-D-mannosyltransferase
Ww101_Actinomycetota_NODE_9494_length_8319_cov_162.570505_6	GT39	2.4.1.109	KOfam			dolichyl-phosphate-mannose-protein mannosyltransferase
Ww1010_Pseudomonadota_NODE_327_length_77070_cov_54.957699_81	GT19	2.4.1.182	dbCAN-sub			lipid-A-disaccharide synthase
Ww1010_Pseudomonadota_NODE_4371_length_14703_cov_75.615622_6	GH23	4.2.2.29	KOfam	peptidoglycan	peptidoglycan	peptidoglycan lytic transglycosylase
Ww1010_Pseudomonadota_NODE_570_length_54889_cov_49.962697_20	GT30	2.4.99.-	dbCAN-sub
Ww1011_Pseudomonadota_NODE_291_length_76052_cov_26.582661_25	GT30	2.4.99.-	dbCAN-sub
Ww1011_Pseudomonadota_NODE_291_length_76052_cov_26.582661_59	GH3	3.2.1.21	dbCAN-sub	beta-glucan	beta-glucan	beta-glucosidase
Ww1011_Pseudomonadota_NODE_430_length_58285_cov_26.557028_71	GT19	2.4.1.182	dbCAN-sub			lipid-A-disaccharide synthase
Ww1012_Pseudomonadota_NODE_17103_length_5496_cov_98.804279_2	GH3	3.2.1.21	dbCAN-sub	beta-glucan	beta-glucan	beta-glucosidase
Ww1012_Pseudomonadota_NODE_17404_length_5435_cov_96.198156_4	GT19	2.4.1.182	dbCAN-sub			lipid-A-disaccharide synthase
Ww1012_Pseudomonadota_NODE_19560_length_5001_cov_38.850205_4	GH3	3.2.1.52	dbCAN-sub	chitin, peptidoglycan	chitin	beta-N-acetylhexosaminidase
Ww1012_Pseudomonadota_NODE_24997_length_4210_cov_38.348496_1	GH3	3.2.1.21	dbCAN-sub	beta-glucan	beta-glucan	beta-glucosidase
Ww1012_Pseudomonadota_NODE_283_length_80802_cov_35.692332_8	GH3	3.2.1.21	dbCAN-sub	beta-glucan	beta-glucan	beta-glucosidase
Ww1012_Pseudomonadota_NODE_369_length_69577_cov_37.477137_76	GT19	2.4.1.182	dbCAN-sub			lipid-A-disaccharide synthase
Ww1012_Pseudomonadota_NODE_455_length_61706_cov_42.422035_59	GH23	4.2.2.29	KOfam	peptidoglycan	peptidoglycan	peptidoglycan lytic transglycosylase
Ww1012_Pseudomonadota_NODE_5965_length_11628_cov_35.290519_7	GH23	4.2.2.29	KOfam	peptidoglycan	peptidoglycan	peptidoglycan lytic transglycosylase
Ww1012_Pseudomonadota_NODE_6527_length_10878_cov_41.155155_2	GH3	3.2.1.21	dbCAN-sub	beta-glucan	beta-glucan	beta-glucosidase
Ww1012_Pseudomonadota_NODE_6527_length_10878_cov_41.155155_5	GH17	3.2.1.39	dbCAN-sub	beta-1,3-glucan (algae, plant)	beta-glucan	glucan endo-1,3-beta-D-glucosidase
Ww1012_Pseudomonadota_NODE_6799_length_10574_cov_126.561657_2	GH3	3.2.1.21	dbCAN-sub	beta-glucan	beta-glucan	beta-glucosidase
Ww1012_Pseudomonadota_NODE_8227_length_9255_cov_67.107291_7	CE1	3.1.1.72	dbCAN-sub	xylan	xylan	acetylxylan esterase
Ww1013_Pseudomonadota_NODE_1044_length_37577_cov_10.907118_11	GH103	4.2.2.n1	dbCAN-sub	peptidoglycan	peptidoglycan	peptidoglycan lytic exotransglycosylase
Ww1013_Pseudomonadota_NODE_12979_length_6691_cov_10.315677_6	GT30	2.4.99.-	dbCAN-sub
Ww1013_Pseudomonadota_NODE_15503_length_5907_cov_8.534048_4	GH3	3.2.1.21	dbCAN-sub	beta-glucan	beta-glucan	beta-glucosidase
Ww1013_Pseudomonadota_NODE_16459_length_5653_cov_11.171547_2	GH23	4.2.2.29	KOfam	peptidoglycan	peptidoglycan	peptidoglycan lytic transglycosylase
Ww1013_Pseudomonadota_NODE_1688_length_28127_cov_9.682997_2	GH23	4.2.2.29	KOfam	peptidoglycan	peptidoglycan	peptidoglycan lytic transglycosylase
Ww1013_Pseudomonadota_NODE_18830_length_5140_cov_13.041642_2	CE1	3.1.1.72	dbCAN-sub	xylan	xylan	acetylxylan esterase
Ww1013_Pseudomonadota_NODE_19714_length_4971_cov_9.324124_4	CE11	3.5.1.108	dbCAN-sub	biosynthesis of lipid A	exo-polysaccharide	UDP-3-O-acyl-N-acetylglucosamine deacetylase
Ww1013_Pseudomonadota_NODE_2378_length_22318_cov_10.708925_19	CE11	3.5.1.108	dbCAN-sub	biosynthesis of lipid A	exo-polysaccharide	UDP-3-O-acyl-N-acetylglucosamine deacetylase
Ww1013_Pseudomonadota_NODE_31099_length_3623_cov_12.439749_1	CE11	3.5.1.108	dbCAN-sub	biosynthesis of lipid A	exo-polysaccharide	UDP-3-O-acyl-N-acetylglucosamine deacetylase
Ww1013_Pseudomonadota_NODE_3124_length_18425_cov_11.376147_4	GH23	4.2.2.29	KOfam	peptidoglycan	peptidoglycan	peptidoglycan lytic transglycosylase
Ww1013_Pseudomonadota_NODE_34853_length_3345_cov_15.567618_2	GH4	3.2.1.20	dbCAN-sub	maltose and other small maltooligosaccharides	starch	alpha-glucosidase
Ww1013_Pseudomonadota_NODE_34853_length_3345_cov_15.567618_3	GH1	3.2.1.21	KEGG	beta-glucoside	beta-glucan	beta-glucosidase
Ww1013_Pseudomonadota_NODE_381_length_68204_cov_10.714613_41	GT19	2.4.1.182	dbCAN-sub			lipid-A-disaccharide synthase
Ww1013_Pseudomonadota_NODE_5229_length_12809_cov_10.176781_4	CE11	3.5.1.108	dbCAN-sub	biosynthesis of lipid A	exo-polysaccharide	UDP-3-O-acyl-N-acetylglucosamine deacetylase
Ww1013_Pseudomonadota_NODE_8921_length_8745_cov_8.420339_6	GT30	2.4.99.-	dbCAN-sub
Ww1014_Pseudomonadota_NODE_1024_length_38360_cov_13.225006_31	GH23	4.2.2.29	KOfam	peptidoglycan	peptidoglycan	peptidoglycan lytic transglycosylase
Ww1014_Pseudomonadota_NODE_10588_length_7700_cov_9.550996_2	GH23	4.2.2.29	KOfam	peptidoglycan	peptidoglycan	peptidoglycan lytic transglycosylase
Ww1014_Pseudomonadota_NODE_11487_length_7266_cov_10.303009_6	CE1	3.1.1.72	dbCAN-sub	xylan	xylan	acetylxylan esterase
Ww1014_Pseudomonadota_NODE_11638_length_7192_cov_10.075378_7	GH24	3.2.1.17	KOfam	peptidoglycan	peptidoglycan	lysozyme
Ww1014_Pseudomonadota_NODE_11856_length_7097_cov_16.786554_2	PL6_1	4.2.2.-	dbCAN-sub	alginate	alginate	MG-specific alginate lyase
Ww1014_Pseudomonadota_NODE_11856_length_7097_cov_16.786554_2	PL6_1	4.2.2.11	dbCAN-sub	alginate	alginate	guluronate-specific alginate lyase
Ww1014_Pseudomonadota_NODE_12897_length_6691_cov_14.095129_3	GT30	2.4.99.-	dbCAN-sub
Ww1014_Pseudomonadota_NODE_14308_length_6214_cov_11.859183_3	GT30	2.4.99.-	dbCAN-sub
Ww1014_Pseudomonadota_NODE_19043_length_5094_cov_10.835914_4	GH3	3.2.1.52	dbCAN-sub	chitin, peptidoglycan	chitin	beta-N-acetylhexosaminidase
Ww1014_Pseudomonadota_NODE_19204_length_5067_cov_9.045087_3	GH3	3.2.1.52	dbCAN-sub	chitin, peptidoglycan	chitin	beta-N-acetylhexosaminidase
Ww1014_Pseudomonadota_NODE_19741_length_4971_cov_11.160825_4	CE11	3.5.1.108	dbCAN-sub	biosynthesis of lipid A	exo-polysaccharide	UDP-3-O-acyl-N-acetylglucosamine deacetylase
Ww1014_Pseudomonadota_NODE_24154_length_4328_cov_14.416211_3	GH17	3.2.1.39	dbCAN-sub	beta-1,3-glucan (algae, plant)	beta-glucan	glucan endo-1,3-beta-D-glucosidase
Ww1014_Pseudomonadota_NODE_2423_length_22214_cov_10.458969_1	CE1	3.1.1.72	dbCAN-sub	xylan	xylan	acetylxylan esterase
Ww1014_Pseudomonadota_NODE_244_length_90736_cov_11.060299_34	GH16_3	3.2.1.39	dbCAN-sub	beta-1,3-glucan (fungi, algae, plant)	beta-glucan	glucan endo-1,3-beta-D-glucosidase
Ww1014_Pseudomonadota_NODE_244_length_90736_cov_11.060299_94	GH17	3.2.1.39	dbCAN-sub	beta-1,3-glucan (algae, plant)	beta-glucan	glucan endo-1,3-beta-D-glucosidase
Ww1014_Pseudomonadota_NODE_2464_length_21968_cov_12.202316_15	GH3	3.2.1.21	dbCAN-sub	beta-glucan	beta-glucan	beta-glucosidase
Ww1014_Pseudomonadota_NODE_2560_length_21452_cov_11.741222_14	GH23	4.2.2.29	KOfam	peptidoglycan	peptidoglycan	peptidoglycan lytic transglycosylase
Ww1014_Pseudomonadota_NODE_28306_length_3876_cov_10.392810_1	GH3	3.2.1.52	dbCAN-sub	chitin, peptidoglycan	chitin	beta-N-acetylhexosaminidase
Ww1014_Pseudomonadota_NODE_31161_length_3630_cov_4.037618_1	GH3	3.2.1.21	dbCAN-sub	beta-glucan	beta-glucan	beta-glucosidase
Ww1014_Pseudomonadota_NODE_3402_length_17530_cov_13.983342_14	GH23	4.2.2.29	KOfam	peptidoglycan	peptidoglycan	peptidoglycan lytic transglycosylase
Ww1014_Pseudomonadota_NODE_4801_length_13712_cov_8.315650_8	CE11	3.5.1.108	dbCAN-sub	biosynthesis of lipid A	exo-polysaccharide	UDP-3-O-acyl-N-acetylglucosamine deacetylase
Ww1014_Pseudomonadota_NODE_4931_length_13422_cov_9.384558_4	CE1	3.1.1.72	dbCAN-sub	xylan	xylan	acetylxylan esterase
Ww1014_Pseudomonadota_NODE_49604_length_2663_cov_6.599135_3	GH17	3.2.1.39	dbCAN-sub	beta-1,3-glucan (algae, plant)	beta-glucan	glucan endo-1,3-beta-D-glucosidase
Ww1014_Pseudomonadota_NODE_4979_length_13311_cov_12.433586_8	GH3	3.2.1.21	dbCAN-sub	beta-glucan	beta-glucan	beta-glucosidase
Ww1014_Pseudomonadota_NODE_5298_length_12727_cov_9.916230_13	GH17	3.2.1.39	dbCAN-sub	beta-1,3-glucan (algae, plant)	beta-glucan	glucan endo-1,3-beta-D-glucosidase
Ww1014_Pseudomonadota_NODE_5630_length_12181_cov_14.776700_5	PL17_2	4.2.2.26	dbCAN-sub	alginate	alginate	oligo-alginate lyase
Ww1014_Pseudomonadota_NODE_5630_length_12181_cov_14.776700_6	PL6_1	4.2.2.-	dbCAN-sub	alginate	alginate	MG-specific alginate lyase
Ww1014_Pseudomonadota_NODE_5630_length_12181_cov_14.776700_6	PL6_1	4.2.2.11	dbCAN-sub	alginate	alginate	guluronate-specific alginate lyase
Ww1014_Pseudomonadota_NODE_57_length_211075_cov_13.841089_166	GT19	2.4.1.182	dbCAN-sub			lipid-A-disaccharide synthase
Ww1014_Pseudomonadota_NODE_57_length_211075_cov_13.841089_79	GT28	2.4.1.227	dbCAN-sub			undecaprenyldiphospho-muramoylpentapeptide
Ww1014_Pseudomonadota_NODE_828_length_43492_cov_8.658182_9	GH23	4.2.2.29	KOfam	peptidoglycan	peptidoglycan	peptidoglycan lytic transglycosylase
Ww1014_Pseudomonadota_NODE_8379_length_9105_cov_13.541852_6	GH3	3.2.1.52	dbCAN-sub	chitin, peptidoglycan	chitin	beta-N-acetylhexosaminidase
Ww1014_Pseudomonadota_NODE_9944_length_8062_cov_11.875331_4	GT19	2.4.1.182	dbCAN-sub			lipid-A-disaccharide synthase
Ww1015_Pseudomonadota_NODE_1052_length_48934_cov_4.440415_30	GT2	2.4.1.12	KOfam			cellulose synthase (UDP-forming)
Ww1015_Pseudomonadota_NODE_1115_length_47511_cov_4.452501_23	GT83	2.4.2.43	KOfam			lipid IVA 4-amino-4-deoxy-L-arabinosyltransferase
Ww1015_Pseudomonadota_NODE_12522_length_11624_cov_3.747370_2	GT4	2.4.1.14	dbCAN-sub			sucrose-phosphate synthase
Ww1015_Pseudomonadota_NODE_1284_length_43916_cov_4.200480_6	GH13_4	2.4.1.4	dbCAN-sub	sucrose	sucrose	amylosucrase
Ww1015_Pseudomonadota_NODE_13583_length_11105_cov_3.976056_1	GT30	2.4.99.-	dbCAN-sub
Ww1015_Pseudomonadota_NODE_1367_length_42506_cov_4.437136_3	GH103	4.2.2.29	KOfam	peptidoglycan	peptidoglycan	peptidoglycan lytic transglycosylase
Ww1015_Pseudomonadota_NODE_13870_length_10956_cov_4.766036_6	CBM48		dbCAN-sub	glycogen	glycogen
Ww1015_Pseudomonadota_NODE_13870_length_10956_cov_4.766036_6	GH13_9	2.4.1.18	dbCAN-sub	starch, glycogen, and malto-oligosaccharides	alpha-glucan	1,4-alpha-glucan branching enzyme
Ww1015_Pseudomonadota_NODE_141_length_122070_cov_4.683794_49	GH3	3.2.1.52	dbCAN-sub	chitin, peptidoglycan	chitin	beta-N-acetylhexosaminidase
Ww1015_Pseudomonadota_NODE_1664_length_38241_cov_4.334339_2	GT35	2.4.1.1	dbCAN-sub			glycogen phosphorylase
Ww1015_Pseudomonadota_NODE_167_length_115748_cov_4.548445_78	GT35	2.4.1.1	dbCAN-sub			glycogen phosphorylase
Ww1015_Pseudomonadota_NODE_1849_length_35812_cov_4.330784_24	AA7	1.1.3.-	dbCAN-sub	chitooligosaccharide; glucooligosaccharide	chitooligosaccharide; glucooligosaccharide	chitooligosaccharide oxidase
Ww1015_Pseudomonadota_NODE_225_length_102191_cov_4.465014_65	GH103	4.2.2.29	KOfam	peptidoglycan	peptidoglycan	peptidoglycan lytic transglycosylase
Ww1015_Pseudomonadota_NODE_279_length_93876_cov_4.352013_42	CE11	3.5.1.108	dbCAN-sub	biosynthesis of lipid A	exo-polysaccharide	UDP-3-O-acyl-N-acetylglucosamine deacetylase
Ww1015_Pseudomonadota_NODE_279_length_93876_cov_4.352013_49	GT28	2.4.1.227	dbCAN-sub			undecaprenyldiphospho-muramoylpentapeptide
Ww1015_Pseudomonadota_NODE_31_length_213141_cov_4.456539_38	GT19	2.4.1.182	dbCAN-sub			lipid-A-disaccharide synthase
Ww1015_Pseudomonadota_NODE_31_length_213141_cov_4.456539_96	GT2	2.4.1.-	dbCAN-sub
Ww1015_Pseudomonadota_NODE_32192_length_6685_cov_3.686929_3	GH23	4.2.2.29	KOfam	peptidoglycan	peptidoglycan	peptidoglycan lytic transglycosylase
Ww1015_Pseudomonadota_NODE_3267_length_25869_cov_4.749650_9	GH23	4.2.2.29	KOfam	peptidoglycan	peptidoglycan	peptidoglycan lytic transglycosylase
Ww1015_Pseudomonadota_NODE_335_length_86748_cov_4.461588_3	GH23	4.2.2.29	KOfam	peptidoglycan	peptidoglycan	peptidoglycan lytic transglycosylase
Ww1015_Pseudomonadota_NODE_366_length_84090_cov_4.740237_21	CBM32		dbCAN-sub	galactose, lactose, LacNAc	host glycan
Ww1015_Pseudomonadota_NODE_388_length_82198_cov_4.556100_59	GT2	2.4.1.-	KOfam
Ww1015_Pseudomonadota_NODE_461_length_74723_cov_4.485563_48	GT35	2.4.1.1	dbCAN-sub			glycogen phosphorylase
Ww1015_Pseudomonadota_NODE_461_length_74723_cov_4.485563_49	GH77	2.4.1.25	dbCAN-sub	amylomaltase	starch	4-alpha-glucanotransferase
Ww1015_Pseudomonadota_NODE_461_length_74723_cov_4.485563_52	GH13_9	2.4.1.18	dbCAN-sub	starch, glycogen, and malto-oligosaccharides	alpha-glucan	1,4-alpha-glucan branching enzyme
Ww1015_Pseudomonadota_NODE_50220_length_5180_cov_3.851947_8	GT4	2.4.1.13	dbCAN-sub			sucrose synthase
Ww1015_Pseudomonadota_NODE_5678_length_18556_cov_4.123081_18	GT35	2.4.1.1	dbCAN-sub			glycogen phosphorylase
Ww1015_Pseudomonadota_NODE_571_length_67335_cov_4.425135_3	GH23	4.2.2.29	KOfam	peptidoglycan	peptidoglycan	peptidoglycan lytic transglycosylase
Ww1015_Pseudomonadota_NODE_739_length_59041_cov_4.283520_28	GH13	2.4.1.18	KOfam	starch, glycogen, and malto-oligosaccharides	alpha-glucan	1,4-alpha-glucan branching enzyme
Ww1015_Pseudomonadota_NODE_96706_length_3586_cov_2.913420_3	PL1	4.2.2.2	KOfam	pectin	pectin	pectate lyase
Ww1016_Pseudomonadota_NODE_115_length_130928_cov_4.666524_45	GT83	2.4.2.43	KOfam			lipid IVA 4-amino-4-deoxy-L-arabinosyltransferase
Ww1016_Pseudomonadota_NODE_1163_length_46393_cov_5.203579_8	AA7	1.1.3.-	dbCAN-sub	chitooligosaccharide; glucooligosaccharide	chitooligosaccharide; glucooligosaccharide	chitooligosaccharide oxidase
Ww1016_Pseudomonadota_NODE_146_length_120582_cov_4.742780_29	GT30	2.4.99.-	dbCAN-sub
Ww1016_Pseudomonadota_NODE_146_length_120582_cov_4.742780_72	GH103	4.2.2.29	KOfam	peptidoglycan	peptidoglycan	peptidoglycan lytic transglycosylase
Ww1016_Pseudomonadota_NODE_146_length_120582_cov_4.742780_85	GT51	2.4.1.129	dbCAN-sub			peptidoglycan glycosyltransferase
Ww1016_Pseudomonadota_NODE_1618_length_38884_cov_4.923200_22	GT2	2.4.1.12	KOfam			cellulose synthase (UDP-forming)
Ww1016_Pseudomonadota_NODE_1848_length_35820_cov_4.052859_9	GT19	2.4.1.182	dbCAN-sub			lipid-A-disaccharide synthase
Ww1016_Pseudomonadota_NODE_192_length_108675_cov_4.462268_3	GT35	2.4.1.1	dbCAN-sub			glycogen phosphorylase
Ww1016_Pseudomonadota_NODE_192_length_108675_cov_4.462268_4	CBM48		dbCAN-sub	glycogen	glycogen
Ww1016_Pseudomonadota_NODE_192_length_108675_cov_4.462268_4	GH13_9	2.4.1.18	dbCAN-sub	starch, glycogen, and malto-oligosaccharides	alpha-glucan	1,4-alpha-glucan branching enzyme
Ww1016_Pseudomonadota_NODE_192_length_108675_cov_4.462268_5	GH13_11	3.2.1.68	dbCAN-sub	starch, glycogen, and malto-oligosaccharides	starch	isoamylase
Ww1016_Pseudomonadota_NODE_192_length_108675_cov_4.462268_6	GH77	2.4.1.25	dbCAN-sub	amylomaltase	starch	4-alpha-glucanotransferase
Ww1016_Pseudomonadota_NODE_22159_length_8295_cov_5.000612_2	GH18	3.2.1.14	dbCAN-sub	chitin	chitin	chitinase
Ww1016_Pseudomonadota_NODE_2616_length_29473_cov_3.501192_15	GH23	4.2.2.29	KOfam	peptidoglycan	peptidoglycan	peptidoglycan lytic transglycosylase
Ww1016_Pseudomonadota_NODE_322_length_87915_cov_5.551211_89	GH23	4.2.2.29	KOfam	peptidoglycan	peptidoglycan	peptidoglycan lytic transglycosylase
Ww1016_Pseudomonadota_NODE_3955_length_23117_cov_4.651809_16	GH23	4.2.2.29	KOfam	peptidoglycan	peptidoglycan	peptidoglycan lytic transglycosylase
Ww1016_Pseudomonadota_NODE_4595_length_21041_cov_4.748757_10	GH3	3.2.1.21	dbCAN-sub	beta-glucan	beta-glucan	beta-glucosidase
Ww1016_Pseudomonadota_NODE_4595_length_21041_cov_4.748757_6	GH16_3	3.2.1.39	dbCAN-sub	beta-1,3-glucan (fungi, algae, plant)	beta-glucan	glucan endo-1,3-beta-D-glucosidase
Ww1016_Pseudomonadota_NODE_5556_length_18779_cov_4.007289_12	GH3	3.2.1.52	dbCAN-sub	chitin, peptidoglycan	chitin	beta-N-acetylhexosaminidase
Ww1016_Pseudomonadota_NODE_592_length_66243_cov_4.729228_45	GT28	2.4.1.227	dbCAN-sub			undecaprenyldiphospho-muramoylpentapeptide
Ww1016_Pseudomonadota_NODE_592_length_66243_cov_4.729228_52	CE11	3.5.1.108	dbCAN-sub	biosynthesis of lipid A	exo-polysaccharide	UDP-3-O-acyl-N-acetylglucosamine deacetylase
Ww1016_Pseudomonadota_NODE_65646_length_4456_cov_2.461592_3	CE4	3.5.1.-	dbCAN-sub	peptidoglycan	peptidoglycan	LPS deacetylase
Ww1016_Pseudomonadota_NODE_89_length_143402_cov_4.424257_108	GH15	3.2.1.28	CAZyDB	trehalose	trehalose	alpha,alpha-trehalase
Ww1016_Pseudomonadota_NODE_89_length_143402_cov_4.424257_109	GT20	2.4.1.15	dbCAN-sub			alpha,alpha-trehalose-phosphate synthase (UDP-forming)
Ww1017_Pseudomonadota_NODE_107_length_92358_cov_4.896560_5	GH23	4.2.2.29	KOfam	peptidoglycan	peptidoglycan	peptidoglycan lytic transglycosylase
Ww1017_Pseudomonadota_NODE_134077_length_2878_cov_3.369242_1	GH18	3.2.1.14	dbCAN-sub	chitin	chitin	chitinase
Ww1017_Pseudomonadota_NODE_1447_length_33940_cov_4.073036_13	GT5	2.4.1.21	KOfam			starch synthase (glycosyl-transferring)
Ww1017_Pseudomonadota_NODE_1516_length_33156_cov_4.332042_13	GT28	2.4.1.227	dbCAN-sub			undecaprenyldiphospho-muramoylpentapeptide
Ww1017_Pseudomonadota_NODE_1516_length_33156_cov_4.332042_20	CE11	3.5.1.108	dbCAN-sub	biosynthesis of lipid A	exo-polysaccharide	UDP-3-O-acyl-N-acetylglucosamine deacetylase
Ww1017_Pseudomonadota_NODE_1538_length_32911_cov_3.993413_20	GH77	2.4.1.25	dbCAN-sub	amylomaltase	starch	4-alpha-glucanotransferase
Ww1017_Pseudomonadota_NODE_1538_length_32911_cov_3.993413_21	GH13_11	3.2.1.68	dbCAN-sub	starch, glycogen, and malto-oligosaccharides	starch	isoamylase
Ww1017_Pseudomonadota_NODE_1538_length_32911_cov_3.993413_22	CBM48		dbCAN-sub	glycogen	glycogen
Ww1017_Pseudomonadota_NODE_1538_length_32911_cov_3.993413_22	GH13_9	2.4.1.18	dbCAN-sub	starch, glycogen, and malto-oligosaccharides	alpha-glucan	1,4-alpha-glucan branching enzyme
Ww1017_Pseudomonadota_NODE_1538_length_32911_cov_3.993413_23	GT35	2.4.1.1	dbCAN-sub			glycogen phosphorylase
Ww1017_Pseudomonadota_NODE_1741_length_31148_cov_3.801850_15	GH16_3	3.2.1.39	dbCAN-sub	beta-1,3-glucan (fungi, algae, plant)	beta-glucan	glucan endo-1,3-beta-D-glucosidase
Ww1017_Pseudomonadota_NODE_1741_length_31148_cov_3.801850_19	GH3	3.2.1.21	dbCAN-sub	beta-glucan	beta-glucan	beta-glucosidase
Ww1017_Pseudomonadota_NODE_215_length_75264_cov_4.008956_46	GT83	2.4.2.43	KOfam			lipid IVA 4-amino-4-deoxy-L-arabinosyltransferase
Ww1017_Pseudomonadota_NODE_2251_length_27584_cov_4.090449_6	GT2	2.4.1.12	KOfam			cellulose synthase (UDP-forming)
Ww1017_Pseudomonadota_NODE_3118_length_23082_cov_4.517268_19	AA7	1.1.3.-	dbCAN-sub	chitooligosaccharide; glucooligosaccharide	chitooligosaccharide; glucooligosaccharide	chitooligosaccharide oxidase
Ww1017_Pseudomonadota_NODE_4399_length_19336_cov_4.107572_15	GH23	4.2.2.29	KOfam	peptidoglycan	peptidoglycan	peptidoglycan lytic transglycosylase
Ww1017_Pseudomonadota_NODE_5880_length_16423_cov_3.352043_11	GH23	4.2.2.29	KOfam	peptidoglycan	peptidoglycan	peptidoglycan lytic transglycosylase
Ww1017_Pseudomonadota_NODE_61104_length_4352_cov_4.345308_1	GH23	4.2.2.29	KOfam	peptidoglycan	peptidoglycan	peptidoglycan lytic transglycosylase
Ww1017_Pseudomonadota_NODE_635_length_49307_cov_4.053511_35	GT51	2.4.1.129	dbCAN-sub			peptidoglycan glycosyltransferase
Ww1017_Pseudomonadota_NODE_6424_length_15597_cov_3.527979_5	GT19	2.4.1.182	dbCAN-sub			lipid-A-disaccharide synthase
Ww1017_Pseudomonadota_NODE_73_length_105490_cov_4.286659_103	GH103	4.2.2.29	KOfam	peptidoglycan	peptidoglycan	peptidoglycan lytic transglycosylase
Ww1017_Pseudomonadota_NODE_73_length_105490_cov_4.286659_60	GT30	2.4.99.-	dbCAN-sub
Ww1017_Pseudomonadota_NODE_754_length_45934_cov_3.776963_28	GH3	3.2.1.52	dbCAN-sub	chitin, peptidoglycan	chitin	beta-N-acetylhexosaminidase
Ww1017_Pseudomonadota_NODE_756_length_45920_cov_4.067098_16	GT20	2.4.1.15	dbCAN-sub			alpha,alpha-trehalose-phosphate synthase (UDP-forming)
Ww1017_Pseudomonadota_NODE_756_length_45920_cov_4.067098_17	GH15	3.2.1.28	CAZyDB	trehalose	trehalose	alpha,alpha-trehalase
Ww1018_Pseudomonadota_NODE_100468_length_3512_cov_2.438219_1	GT51	2.4.1.129	dbCAN-sub			peptidoglycan glycosyltransferase
Ww1018_Pseudomonadota_NODE_10279_length_13024_cov_2.527939_9	GH103	4.2.2.29	KOfam	peptidoglycan	peptidoglycan	peptidoglycan lytic transglycosylase
Ww1018_Pseudomonadota_NODE_10530_length_12855_cov_2.824014_5	GH13_11	3.2.1.68	dbCAN-sub	starch, glycogen, and malto-oligosaccharides	starch	isoamylase
Ww1018_Pseudomonadota_NODE_110475_length_3334_cov_1.798319_4	GH23	4.2.2.29	KOfam	peptidoglycan	peptidoglycan	peptidoglycan lytic transglycosylase
Ww1018_Pseudomonadota_NODE_115128_length_3257_cov_1.400829_2	GH23	4.2.2.29	KOfam	peptidoglycan	peptidoglycan	peptidoglycan lytic transglycosylase
Ww1018_Pseudomonadota_NODE_121117_length_3168_cov_2.803741_1	GT5	2.4.1.21	KOfam			starch synthase (glycosyl-transferring)
Ww1018_Pseudomonadota_NODE_12167_length_11835_cov_2.542513_3	GT2	2.4.1.-	dbCAN-sub
Ww1018_Pseudomonadota_NODE_135378_length_2980_cov_1.980763_3	GH77	2.4.1.25	dbCAN-sub	amylomaltase	starch	4-alpha-glucanotransferase
Ww1018_Pseudomonadota_NODE_14505_length_10656_cov_2.372093_1	GH23	4.2.2.29	KOfam	peptidoglycan	peptidoglycan	peptidoglycan lytic transglycosylase
Ww1018_Pseudomonadota_NODE_18978_length_9076_cov_2.267448_6	CE4	3.5.1.104	KOfam	peptidoglycan	peptidoglycan	peptidoglycan-N-acetylglucosamine deacetylase
Ww1018_Pseudomonadota_NODE_19138_length_9041_cov_2.446525_4	GT2	2.4.1.12	dbCAN-sub			cellulose synthase (UDP-forming)
Ww1018_Pseudomonadota_NODE_31122_length_6820_cov_2.644574_4	GT19	2.4.1.182	dbCAN-sub			lipid-A-disaccharide synthase
Ww1018_Pseudomonadota_NODE_42549_length_5704_cov_2.591617_3	GT35	2.4.1.1	dbCAN-sub			glycogen phosphorylase
Ww1018_Pseudomonadota_NODE_44621_length_5547_cov_2.294692_3	GH13_4	2.4.1.4	dbCAN-sub	sucrose	sucrose	amylosucrase
Ww1018_Pseudomonadota_NODE_55136_length_4912_cov_2.179295_3	GT35	2.4.1.1	dbCAN-sub			glycogen phosphorylase
Ww1018_Pseudomonadota_NODE_55136_length_4912_cov_2.179295_4	GH77	2.4.1.25	dbCAN-sub	amylomaltase	starch	4-alpha-glucanotransferase
Ww1018_Pseudomonadota_NODE_58435_length_4756_cov_2.933765_1	GH23	4.2.2.29	KOfam	peptidoglycan	peptidoglycan	peptidoglycan lytic transglycosylase
Ww1018_Pseudomonadota_NODE_60313_length_4672_cov_2.397715_3	GH3	3.2.1.52	dbCAN-sub	chitin, peptidoglycan	chitin	beta-N-acetylhexosaminidase
Ww1018_Pseudomonadota_NODE_62487_length_4578_cov_2.387929_5	CE11	3.5.1.108	dbCAN-sub	biosynthesis of lipid A	exo-polysaccharide	UDP-3-O-acyl-N-acetylglucosamine deacetylase
Ww1018_Pseudomonadota_NODE_72301_length_4220_cov_2.068065_3	GT2	2.4.1.-	dbCAN-sub
Ww1018_Pseudomonadota_NODE_72814_length_4204_cov_2.667401_1	GH13_20	3.2.1.1	dbCAN-sub	starch, glycogen, and malto-oligosaccharides	starch	alpha-amylase
Ww1018_Pseudomonadota_NODE_83429_length_3892_cov_1.824980_1	GT4	2.4.1.13	dbCAN-sub			sucrose synthase
Ww1018_Pseudomonadota_NODE_93011_length_3665_cov_2.127540_2	GT83	2.4.2.43	dbCAN-sub			lipid IVA 4-amino-4-deoxy-L-arabinosyltransferase
Ww1018_Pseudomonadota_NODE_97389_length_3573_cov_2.210892_1	GT5	2.4.1.21	KOfam			starch synthase (glycosyl-transferring)
Ww1018_Pseudomonadota_NODE_97389_length_3573_cov_2.210892_2	CBM48		dbCAN-sub	glycogen	glycogen
Ww1018_Pseudomonadota_NODE_97389_length_3573_cov_2.210892_2	GH13_9	2.4.1.18	dbCAN-sub	starch, glycogen, and malto-oligosaccharides	alpha-glucan	1,4-alpha-glucan branching enzyme
Ww1019_Pseudomonadota_NODE_112435_length_3843_cov_2.314616_3	GH13_4	2.4.1.4	dbCAN-sub	sucrose	sucrose	amylosucrase
Ww1019_Pseudomonadota_NODE_128785_length_3588_cov_3.040381_2	GH13_9	2.4.1.18	dbCAN-sub	starch, glycogen, and malto-oligosaccharides	alpha-glucan	1,4-alpha-glucan branching enzyme
Ww1019_Pseudomonadota_NODE_128785_length_3588_cov_3.040381_3	GH77	2.4.1.25	KOfam	amylomaltase	starch	4-alpha-glucanotransferase
Ww1019_Pseudomonadota_NODE_139624_length_3445_cov_2.229242_1	GT19	2.4.1.182	KOfam			lipid-A-disaccharide synthase
Ww1019_Pseudomonadota_NODE_148321_length_3340_cov_3.349177_1	GH13_18	2.4.1.352	KEGG	glucosylglycerate	glucosylglycerate	glucosylglycerate phosphorylase
Ww1019_Pseudomonadota_NODE_148321_length_3340_cov_3.349177_2	GT81	2.4.1.266	KOfam			glucosyl-3-phosphoglycerate synthase
Ww1019_Pseudomonadota_NODE_168910_length_3124_cov_2.548119_1	GH23	4.2.2.29	KOfam	peptidoglycan	peptidoglycan	peptidoglycan lytic transglycosylase
Ww1019_Pseudomonadota_NODE_208330_length_2809_cov_1.515997_3	GH13_18	2.4.1.7	KOfam	sucrose	sucrose	sucrose phosphorylase
Ww1019_Pseudomonadota_NODE_21258_length_8983_cov_2.845182_1	GT35	2.4.1.1	dbCAN-sub			glycogen phosphorylase
Ww1019_Pseudomonadota_NODE_27732_length_7840_cov_3.195751_5	GT28	2.4.1.227	dbCAN-sub			undecaprenyldiphospho-muramoylpentapeptide
Ww1019_Pseudomonadota_NODE_31073_length_7385_cov_2.964758_3	GT19	2.4.1.182	KOfam			lipid-A-disaccharide synthase
Ww1019_Pseudomonadota_NODE_36945_length_6764_cov_3.997290_6	GH3	3.2.1.52	dbCAN-sub	chitin, peptidoglycan	chitin	beta-N-acetylhexosaminidase
Ww1019_Pseudomonadota_NODE_39698_length_6523_cov_3.837082_2	GH23	4.2.2.29	KOfam	peptidoglycan	peptidoglycan	peptidoglycan lytic transglycosylase
Ww1019_Pseudomonadota_NODE_42280_length_6312_cov_3.139880_7	GH103	4.2.2.29	KOfam	peptidoglycan	peptidoglycan	peptidoglycan lytic transglycosylase
Ww1019_Pseudomonadota_NODE_5057_length_18458_cov_3.298413_12	GT9	2.4.99.-	dbCAN-sub
Ww1019_Pseudomonadota_NODE_5057_length_18458_cov_3.298413_6	GT9	2.4.99.-	dbCAN-sub
Ww1019_Pseudomonadota_NODE_53916_length_5582_cov_1.939022_1	GH23	4.2.2.29	KOfam	peptidoglycan	peptidoglycan	peptidoglycan lytic transglycosylase
Ww1019_Pseudomonadota_NODE_54583_length_5547_cov_2.235348_5	GH103	4.2.2.29	KOfam	peptidoglycan	peptidoglycan	peptidoglycan lytic transglycosylase
Ww1019_Pseudomonadota_NODE_69145_length_4918_cov_3.176986_4	GH17	3.2.1.39	dbCAN-sub	beta-1,3-glucan (algae, plant)	beta-glucan	glucan endo-1,3-beta-D-glucosidase
Ww1019_Pseudomonadota_NODE_81934_length_4513_cov_3.015027_5	GH23	4.2.2.29	KOfam	peptidoglycan	peptidoglycan	peptidoglycan lytic transglycosylase
Ww1019_Pseudomonadota_NODE_84844_length_4434_cov_1.606770_2	GH3	3.2.1.52	dbCAN-sub	chitin, peptidoglycan	chitin	beta-N-acetylhexosaminidase
Ww102_Actinomycetota_NODE_1116_length_32196_cov_88.089447_16	GT28	2.4.1.227	KOfam			undecaprenyldiphospho-muramoylpentapeptide
Ww102_Actinomycetota_NODE_11284_length_6287_cov_106.837172_4	GT2	2.4.1.83	KOfam			dolichyl-phosphate beta-D-mannosyltransferase
Ww102_Actinomycetota_NODE_12471_length_5836_cov_98.795101_4	GH13_18	2.4.1.7	dbCAN-sub	sucrose	sucrose	sucrose phosphorylase
Ww102_Actinomycetota_NODE_15237_length_5090_cov_118.117327_1	GH36	3.2.1.22	dbCAN-sub	alpha-galactoside (galactose oligosaccharides, galactomannans and galactolipid)	alpha-galactan	alpha-galactosidase
Ww102_Actinomycetota_NODE_1640_length_24463_cov_117.730712_16	GH13_30	3.2.1.20	dbCAN-sub	starch	starch	alpha-glucosidase
Ww102_Actinomycetota_NODE_1640_length_24463_cov_117.730712_17	GH13_30	3.2.1.20	dbCAN-sub	starch	starch	alpha-glucosidase
Ww102_Actinomycetota_NODE_1877_length_22303_cov_106.322559_7	GH13_30	3.2.1.20	dbCAN-sub	starch	starch	alpha-glucosidase
Ww102_Actinomycetota_NODE_1877_length_22303_cov_106.322559_8	GH13_30	3.2.1.20	dbCAN-sub	starch	starch	alpha-glucosidase
Ww102_Actinomycetota_NODE_2450_length_18627_cov_87.889765_2	GH42	3.2.1.23	dbCAN-sub	beta-1,6/1,3-galactoside (arabinogalactan)	arabinogalactan protein	beta-galactosidase
Ww102_Actinomycetota_NODE_2450_length_18627_cov_87.889765_3	GH36	3.2.1.22	dbCAN-sub	alpha-galactoside (galactose oligosaccharides, galactomannans and galactolipid)	alpha-galactan	alpha-galactosidase
Ww102_Actinomycetota_NODE_39240_length_2698_cov_25.881645_3	GH13_18	2.4.1.7	dbCAN-sub	sucrose	sucrose	sucrose phosphorylase
Ww102_Actinomycetota_NODE_3976_length_13330_cov_90.188584_1	GT28	2.4.1.227	KOfam			undecaprenyldiphospho-muramoylpentapeptide
Ww102_Actinomycetota_NODE_4118_length_13004_cov_89.572227_9	GT39	2.4.1.109	KOfam			dolichyl-phosphate-mannose-protein mannosyltransferase
Ww102_Actinomycetota_NODE_4254_length_12697_cov_6.611959_3	GH78	3.2.1.40	dbCAN-sub	alpha-L-rhamnosidase in polyphenol (naringin, rutin, hesperidin), ulvan, pectin, arabinogalactan-protein	alpha-rhamnoside	alpha-L-rhamnosidase
Ww102_Actinomycetota_NODE_4254_length_12697_cov_6.611959_3	CBM67		dbCAN-sub	L-rhamnose	rhamnose
Ww102_Actinomycetota_NODE_4446_length_12272_cov_117.527529_10	GT39	2.4.1.109	KOfam			dolichyl-phosphate-mannose-protein mannosyltransferase
Ww102_Actinomycetota_NODE_5060_length_11176_cov_5.124107_4	GH13_11	3.2.1.68	dbCAN-sub	starch, glycogen, and malto-oligosaccharides	starch	isoamylase
Ww102_Actinomycetota_NODE_5060_length_11176_cov_5.124107_5	GH13_3	2.4.99.16	KOfam	starch, glycogen, and malto-oligosaccharides	starch	starch synthase (maltosyl-transferring)
Ww102_Actinomycetota_NODE_5060_length_11176_cov_5.124107_6	GH13_9	2.4.1.18	dbCAN-sub	starch, glycogen, and malto-oligosaccharides	alpha-glucan	1,4-alpha-glucan branching enzyme
Ww102_Actinomycetota_NODE_5875_length_10069_cov_83.726277_8	GT2	2.4.1.83	KOfam			dolichyl-phosphate beta-D-mannosyltransferase
Ww102_Actinomycetota_NODE_7035_length_8829_cov_83.407901_2	GH13_18	2.4.1.7	dbCAN-sub	sucrose	sucrose	sucrose phosphorylase
Ww102_Actinomycetota_NODE_8190_length_7883_cov_104.491755_1	GT28	2.4.1.227	KOfam			undecaprenyldiphospho-muramoylpentapeptide
Ww102_Actinomycetota_NODE_862_length_37822_cov_79.733349_28	GH13_9	2.4.1.18	dbCAN-sub	starch, glycogen, and malto-oligosaccharides	alpha-glucan	1,4-alpha-glucan branching enzyme
Ww102_Actinomycetota_NODE_862_length_37822_cov_79.733349_29	GH13_3	2.4.99.16	KOfam	starch, glycogen, and malto-oligosaccharides	starch	starch synthase (maltosyl-transferring)
Ww102_Actinomycetota_NODE_862_length_37822_cov_79.733349_30	GH13_11	3.2.1.68	dbCAN-sub	starch, glycogen, and malto-oligosaccharides	starch	isoamylase
Ww1020_Pseudomonadota_NODE_122854_length_3680_cov_3.562237_1	CE11	3.5.1.108	dbCAN-sub	biosynthesis of lipid A	exo-polysaccharide	UDP-3-O-acyl-N-acetylglucosamine deacetylase
Ww1020_Pseudomonadota_NODE_143275_length_3381_cov_2.509202_3	GH26	3.2.1.32	dbCAN-sub	beta(1,3)-xylan (algae)	xylan	endo-1,3-beta-xylanase
Ww1020_Pseudomonadota_NODE_166201_length_3117_cov_2.186248_1	GH26	3.2.1.32	dbCAN-sub	beta(1,3)-xylan (algae)	xylan	endo-1,3-beta-xylanase
Ww1020_Pseudomonadota_NODE_21382_length_10089_cov_3.530799_5	GH23	4.2.2.29	KOfam	peptidoglycan	peptidoglycan	peptidoglycan lytic transglycosylase
Ww1020_Pseudomonadota_NODE_228820_length_2618_cov_2.621145_1	CE4	3.5.1.-	KOfam	chitooligosaccharides; peptidoglycan	chitin; peptidoglycan	chitooligosaccharide deacetylase
Ww1020_Pseudomonadota_NODE_49325_length_6194_cov_2.730611_3	GH23	4.2.2.29	KOfam	peptidoglycan	peptidoglycan	peptidoglycan lytic transglycosylase
Ww1020_Pseudomonadota_NODE_61473_length_5446_cov_2.950610_4	GH17	3.2.1.39	dbCAN-sub	beta-1,3-glucan (algae, plant)	beta-glucan	glucan endo-1,3-beta-D-glucosidase
Ww1020_Pseudomonadota_NODE_61473_length_5446_cov_2.950610_5	GH1	3.2.1.21	dbCAN-sub	beta-glucoside	beta-glucan	beta-glucosidase
Ww1020_Pseudomonadota_NODE_69826_length_5061_cov_2.171053_4	GH3	3.2.1.52	dbCAN-sub	chitin, peptidoglycan	chitin	beta-N-acetylhexosaminidase
Ww1020_Pseudomonadota_NODE_94364_length_4269_cov_2.294118_5	GH103	4.2.2.29	KOfam	peptidoglycan	peptidoglycan	peptidoglycan lytic transglycosylase
Ww1020_Pseudomonadota_NODE_95163_length_4247_cov_2.451285_1	GH3	3.2.1.52	dbCAN-sub	chitin, peptidoglycan	chitin	beta-N-acetylhexosaminidase
Ww1021_Pseudomonadota_NODE_129519_length_3579_cov_1.819260_4	GT9	2.4.99.-	dbCAN-sub
Ww1021_Pseudomonadota_NODE_183914_length_2992_cov_1.695228_3	GT51	2.4.1.129	dbCAN-sub			peptidoglycan glycosyltransferase
Ww1021_Pseudomonadota_NODE_194785_length_2906_cov_1.443806_3	CE4	3.5.1.104	KOfam	peptidoglycan	peptidoglycan	peptidoglycan-N-acetylglucosamine deacetylase
Ww1021_Pseudomonadota_NODE_20390_length_9186_cov_2.135135_10	GH103	4.2.2.29	KOfam	peptidoglycan	peptidoglycan	peptidoglycan lytic transglycosylase
Ww1021_Pseudomonadota_NODE_218307_length_2743_cov_1.880625_2	GH13_18	2.4.1.7	KOfam	sucrose	sucrose	sucrose phosphorylase
Ww1021_Pseudomonadota_NODE_249522_length_2564_cov_1.407695_2	CE11	3.5.1.108	dbCAN-sub	biosynthesis of lipid A	exo-polysaccharide	UDP-3-O-acyl-N-acetylglucosamine deacetylase
Ww1021_Pseudomonadota_NODE_90965_length_4278_cov_1.553043_2	CBM48		dbCAN-sub	glycogen	glycogen
Ww1021_Pseudomonadota_NODE_90965_length_4278_cov_1.553043_2	GH13_9	2.4.1.18	dbCAN-sub	starch, glycogen, and malto-oligosaccharides	alpha-glucan	1,4-alpha-glucan branching enzyme
Ww1021_Pseudomonadota_NODE_90965_length_4278_cov_1.553043_3	GT5	2.4.1.21	KOfam			starch synthase (glycosyl-transferring)
Ww1021_Pseudomonadota_NODE_9529_length_13470_cov_2.119560_4	GH23	4.2.2.29	KOfam	peptidoglycan	peptidoglycan	peptidoglycan lytic transglycosylase
Ww1022_Pseudomonadota_NODE_113947_length_3837_cov_4.210172_2	GH77	2.4.1.25	dbCAN-sub	amylomaltase	starch	4-alpha-glucanotransferase
Ww1022_Pseudomonadota_NODE_11678_length_14187_cov_4.346225_6	GT5	2.4.1.21	KOfam			starch synthase (glycosyl-transferring)
Ww1022_Pseudomonadota_NODE_11678_length_14187_cov_4.346225_7	CBM48		dbCAN-sub	glycogen	glycogen
Ww1022_Pseudomonadota_NODE_11678_length_14187_cov_4.346225_7	GH13_9	2.4.1.18	dbCAN-sub	starch, glycogen, and malto-oligosaccharides	alpha-glucan	1,4-alpha-glucan branching enzyme
Ww1022_Pseudomonadota_NODE_2194_length_33965_cov_5.780197_16	GT28	2.4.1.227	dbCAN-sub			undecaprenyldiphospho-muramoylpentapeptide
Ww1022_Pseudomonadota_NODE_2194_length_33965_cov_5.780197_23	CE11	3.5.1.108	dbCAN-sub	biosynthesis of lipid A	exo-polysaccharide	UDP-3-O-acyl-N-acetylglucosamine deacetylase
Ww1022_Pseudomonadota_NODE_22927_length_9675_cov_5.405171_9	GH23	4.2.2.29	KOfam	peptidoglycan	peptidoglycan	peptidoglycan lytic transglycosylase
Ww1022_Pseudomonadota_NODE_2448_length_32072_cov_5.399424_12	GT81	2.4.1.266	KOfam			glucosyl-3-phosphoglycerate synthase
Ww1022_Pseudomonadota_NODE_2448_length_32072_cov_5.399424_13	GH13_18	2.4.1.7	KOfam	sucrose	sucrose	sucrose phosphorylase
Ww1022_Pseudomonadota_NODE_276_length_86165_cov_5.343045_17	GH3	3.2.1.52	dbCAN-sub	chitin, peptidoglycan	chitin	beta-N-acetylhexosaminidase
Ww1022_Pseudomonadota_NODE_33187_length_7817_cov_3.887344_6	GT35	2.4.1.1	dbCAN-sub			glycogen phosphorylase
Ww1022_Pseudomonadota_NODE_34763_length_7605_cov_4.848210_8	GT51	2.4.1.129	dbCAN-sub			peptidoglycan glycosyltransferase
Ww1022_Pseudomonadota_NODE_41252_length_6877_cov_5.056542_5	GT19	2.4.1.182	KOfam			lipid-A-disaccharide synthase
Ww1022_Pseudomonadota_NODE_556_length_64810_cov_5.238294_17	GH23	4.2.2.29	KOfam	peptidoglycan	peptidoglycan	peptidoglycan lytic transglycosylase
Ww1022_Pseudomonadota_NODE_60399_length_5501_cov_5.604833_3	GT35	2.4.1.1	dbCAN-sub			glycogen phosphorylase
Ww1022_Pseudomonadota_NODE_78_length_131969_cov_5.738828_117	GH103	4.2.2.29	KOfam	peptidoglycan	peptidoglycan	peptidoglycan lytic transglycosylase
Ww1022_Pseudomonadota_NODE_78_length_131969_cov_5.738828_29	GH23	4.2.2.29	KOfam	peptidoglycan	peptidoglycan	peptidoglycan lytic transglycosylase
Ww1022_Pseudomonadota_NODE_78_length_131969_cov_5.738828_52	GT9	2.4.99.-	dbCAN-sub
Ww1023_Pseudomonadota_NODE_10091_length_16623_cov_5.311356_11	CE11	3.5.1.108	dbCAN-sub	biosynthesis of lipid A	exo-polysaccharide	UDP-3-O-acyl-N-acetylglucosamine deacetylase
Ww1023_Pseudomonadota_NODE_1089_length_52047_cov_5.030678_37	GT19	2.4.1.182	KOfam			lipid-A-disaccharide synthase
Ww1023_Pseudomonadota_NODE_11839_length_15159_cov_5.096223_2	GT35	2.4.1.1	dbCAN-sub			glycogen phosphorylase
Ww1023_Pseudomonadota_NODE_15635_length_12845_cov_5.916929_4	GT28	2.4.1.227	dbCAN-sub			undecaprenyldiphospho-muramoylpentapeptide
Ww1023_Pseudomonadota_NODE_16606_length_12374_cov_4.686852_7	GT51	2.4.1.129	dbCAN-sub			peptidoglycan glycosyltransferase
Ww1023_Pseudomonadota_NODE_26053_length_9394_cov_5.849671_4	GH103	4.2.2.29	KOfam	peptidoglycan	peptidoglycan	peptidoglycan lytic transglycosylase
Ww1023_Pseudomonadota_NODE_28588_length_8862_cov_4.946345_2	GT5	2.4.1.21	KOfam			starch synthase (glycosyl-transferring)
Ww1023_Pseudomonadota_NODE_28588_length_8862_cov_4.946345_3	CBM48		dbCAN-sub	glycogen	glycogen
Ww1023_Pseudomonadota_NODE_28588_length_8862_cov_4.946345_3	GH13_9	2.4.1.18	dbCAN-sub	starch, glycogen, and malto-oligosaccharides	alpha-glucan	1,4-alpha-glucan branching enzyme
Ww1023_Pseudomonadota_NODE_28588_length_8862_cov_4.946345_7	GH77	2.4.1.25	dbCAN-sub	amylomaltase	starch	4-alpha-glucanotransferase
Ww1023_Pseudomonadota_NODE_2913_length_32743_cov_4.658022_11	GT81	2.4.1.266	KOfam			glucosyl-3-phosphoglycerate synthase
Ww1023_Pseudomonadota_NODE_2913_length_32743_cov_4.658022_12	GH13_18	2.4.1.7	KOfam	sucrose	sucrose	sucrose phosphorylase
Ww1023_Pseudomonadota_NODE_29820_length_8644_cov_4.555673_1	GT35	2.4.1.1	dbCAN-sub			glycogen phosphorylase
Ww1023_Pseudomonadota_NODE_3834_length_28413_cov_5.965078_21	GT9	2.4.99.-	dbCAN-sub
Ww1023_Pseudomonadota_NODE_5174_length_24224_cov_5.441895_13	GH23	4.2.2.29	KOfam	peptidoglycan	peptidoglycan	peptidoglycan lytic transglycosylase
Ww1023_Pseudomonadota_NODE_65575_length_5321_cov_6.103654_2	GH23	4.2.2.29	KOfam	peptidoglycan	peptidoglycan	peptidoglycan lytic transglycosylase
Ww1023_Pseudomonadota_NODE_69428_length_5138_cov_4.949771_3	GT2	2.4.1.83	KOfam			dolichyl-phosphate beta-D-mannosyltransferase
Ww1023_Pseudomonadota_NODE_7300_length_20080_cov_5.419610_21	GH23	4.2.2.29	KOfam	peptidoglycan	peptidoglycan	peptidoglycan lytic transglycosylase
Ww1023_Pseudomonadota_NODE_92811_length_4320_cov_4.779233_1	GH3	3.2.1.52	dbCAN-sub	chitin, peptidoglycan	chitin	beta-N-acetylhexosaminidase
Ww1024_Pseudomonadota_NODE_102334_length_4078_cov_2.066970_2	CE11	3.5.1.108	dbCAN-sub	biosynthesis of lipid A	exo-polysaccharide	UDP-3-O-acyl-N-acetylglucosamine deacetylase
Ww1024_Pseudomonadota_NODE_123680_length_3654_cov_1.483725_2	GT35	2.4.1.1	dbCAN-sub			glycogen phosphorylase
Ww1024_Pseudomonadota_NODE_123680_length_3654_cov_1.483725_3	GT5	2.4.1.21	KOfam			starch synthase (glycosyl-transferring)
Ww1024_Pseudomonadota_NODE_19629_length_11155_cov_1.886986_7	GT28	2.4.1.227	dbCAN-sub			undecaprenyldiphospho-muramoylpentapeptide
Ww1025_Pseudomonadota_NODE_108_length_132849_cov_7.737395_12	GT9	2.4.99.-	dbCAN-sub
Ww1025_Pseudomonadota_NODE_108_length_132849_cov_7.737395_8	GT9	2.4.99.-	dbCAN-sub
Ww1025_Pseudomonadota_NODE_1309_length_43492_cov_7.452584_44	GH23	4.2.2.29	KOfam	peptidoglycan	peptidoglycan	peptidoglycan lytic transglycosylase
Ww1025_Pseudomonadota_NODE_1516_length_40356_cov_8.239046_1	GT4	2.4.1.13	dbCAN-sub			sucrose synthase
Ww1025_Pseudomonadota_NODE_1516_length_40356_cov_8.239046_2	GT4	2.4.1.14	dbCAN-sub			sucrose-phosphate synthase
Ww1025_Pseudomonadota_NODE_190_length_108769_cov_7.841166_50	GH17	2.4.1.-	dbCAN-sub	beta-1,3-glucan (fungi, algae, plant)	beta-glucan	beta-1,3-glucanosyltransglycosylase
Ww1025_Pseudomonadota_NODE_190_length_108769_cov_7.841166_50	GT2	2.4.1.-	dbCAN-sub
Ww1025_Pseudomonadota_NODE_190_length_108769_cov_7.841166_66	GH23	4.2.2.29	KOfam	peptidoglycan	peptidoglycan	peptidoglycan lytic transglycosylase
Ww1025_Pseudomonadota_NODE_20989_length_8568_cov_7.215935_8	GT30	2.4.99.-	dbCAN-sub
Ww1025_Pseudomonadota_NODE_2100_length_33394_cov_7.886154_7	CE1	3.1.1.72	dbCAN-sub	xylan	xylan	acetylxylan esterase
Ww1025_Pseudomonadota_NODE_22045_length_8319_cov_7.782142_1	GT83	2.4.2.43	KOfam			lipid IVA 4-amino-4-deoxy-L-arabinosyltransferase
Ww1025_Pseudomonadota_NODE_280_length_93807_cov_7.508881_79	GT28	2.4.1.227	dbCAN-sub			undecaprenyldiphospho-muramoylpentapeptide
Ww1025_Pseudomonadota_NODE_280_length_93807_cov_7.508881_86	CE11	3.5.1.108	dbCAN-sub	biosynthesis of lipid A	exo-polysaccharide	UDP-3-O-acyl-N-acetylglucosamine deacetylase
Ww1025_Pseudomonadota_NODE_282_length_93519_cov_7.791173_77	GT35	2.4.1.1	dbCAN-sub			glycogen phosphorylase
Ww1025_Pseudomonadota_NODE_282_length_93519_cov_7.791173_78	GH77	2.4.1.25	dbCAN-sub	amylomaltase	starch	4-alpha-glucanotransferase
Ww1025_Pseudomonadota_NODE_282_length_93519_cov_7.791173_81	CBM48		dbCAN-sub	glycogen	glycogen
Ww1025_Pseudomonadota_NODE_282_length_93519_cov_7.791173_81	GH13_9	2.4.1.18	dbCAN-sub	starch, glycogen, and malto-oligosaccharides	alpha-glucan	1,4-alpha-glucan branching enzyme
Ww1025_Pseudomonadota_NODE_282_length_93519_cov_7.791173_82	GT5	2.4.1.21	KOfam			starch synthase (glycosyl-transferring)
Ww1025_Pseudomonadota_NODE_30514_length_6892_cov_8.298479_4	GT19	2.4.1.182	KOfam			lipid-A-disaccharide synthase
Ww1025_Pseudomonadota_NODE_306_length_89991_cov_7.356070_63	GH103	4.2.2.29	KOfam	peptidoglycan	peptidoglycan	peptidoglycan lytic transglycosylase
Ww1025_Pseudomonadota_NODE_420_length_78165_cov_7.975245_37	GT83	2.4.2.43	KOfam			lipid IVA 4-amino-4-deoxy-L-arabinosyltransferase
Ww1025_Pseudomonadota_NODE_420_length_78165_cov_7.975245_45	GH3	3.2.1.52	dbCAN-sub	chitin, peptidoglycan	chitin	beta-N-acetylhexosaminidase
Ww1025_Pseudomonadota_NODE_4269_length_22096_cov_6.767372_9	CE4	3.5.1.104	KOfam	peptidoglycan	peptidoglycan	peptidoglycan-N-acetylglucosamine deacetylase
Ww1025_Pseudomonadota_NODE_445_length_76177_cov_7.332413_21	GH23	4.2.2.29	KOfam	peptidoglycan	peptidoglycan	peptidoglycan lytic transglycosylase
Ww1025_Pseudomonadota_NODE_45680_length_5475_cov_6.477960_2	GT39	2.4.1.109	dbCAN-sub			dolichyl-phosphate-mannose-protein mannosyltransferase
Ww1025_Pseudomonadota_NODE_5336_length_19267_cov_6.962185_9	GT4	2.4.1.-	KOfam
Ww1025_Pseudomonadota_NODE_717_length_59813_cov_7.593865_60	GT35	2.4.1.1	dbCAN-sub			glycogen phosphorylase
Ww1025_Pseudomonadota_NODE_91_length_143098_cov_7.605776_67	GH23	4.2.2.29	KOfam	peptidoglycan	peptidoglycan	peptidoglycan lytic transglycosylase
Ww1026_Pseudomonadota_NODE_10136_length_13142_cov_3.090085_13	CE11	3.5.1.108	dbCAN-sub	biosynthesis of lipid A	exo-polysaccharide	UDP-3-O-acyl-N-acetylglucosamine deacetylase
Ww1026_Pseudomonadota_NODE_10951_length_12575_cov_2.666934_3	GH77	2.4.1.25	dbCAN-sub	amylomaltase	starch	4-alpha-glucanotransferase
Ww1026_Pseudomonadota_NODE_10951_length_12575_cov_2.666934_6	GT5	2.4.1.21	KOfam			starch synthase (glycosyl-transferring)
Ww1026_Pseudomonadota_NODE_10951_length_12575_cov_2.666934_8	GH57	3.2.1.1	dbCAN-sub	starch, glycogen and related polysaccharides and oligosaccharides (containing three or more (1->4)-alpha-linked D-glucose units)	starch	alpha-amylase
Ww1026_Pseudomonadota_NODE_115088_length_3257_cov_3.046556_2	GT35	2.4.1.1	dbCAN-sub			glycogen phosphorylase
Ww1026_Pseudomonadota_NODE_11828_length_12020_cov_3.343054_6	GH23	4.2.2.29	KOfam	peptidoglycan	peptidoglycan	peptidoglycan lytic transglycosylase
Ww1026_Pseudomonadota_NODE_13155_length_11302_cov_2.616403_8	GT30	2.4.99.-	dbCAN-sub
Ww1026_Pseudomonadota_NODE_16793_length_9760_cov_3.161531_7	GH100	3.2.1.26	dbCAN-sub	sucrose	sucrose	beta-fructofuranosidase
Ww1026_Pseudomonadota_NODE_16793_length_9760_cov_3.161531_8	GT4	2.4.1.14	dbCAN-sub			sucrose-phosphate synthase
Ww1026_Pseudomonadota_NODE_2972_length_27400_cov_3.242201_10	GH23	4.2.2.29	KOfam	peptidoglycan	peptidoglycan	peptidoglycan lytic transglycosylase
Ww1026_Pseudomonadota_NODE_3223_length_26100_cov_3.070442_4	GT51	2.4.1.129	dbCAN-sub			peptidoglycan glycosyltransferase
Ww1026_Pseudomonadota_NODE_47108_length_5377_cov_2.717466_4	GT2	2.4.1.83	KOfam			dolichyl-phosphate beta-D-mannosyltransferase
Ww1026_Pseudomonadota_NODE_5968_length_17982_cov_2.939141_5	GH23	4.2.2.29	KOfam	peptidoglycan	peptidoglycan	peptidoglycan lytic transglycosylase
Ww1026_Pseudomonadota_NODE_6530_length_16995_cov_2.802892_9	GT19	2.4.1.182	KOfam			lipid-A-disaccharide synthase
Ww1026_Pseudomonadota_NODE_66416_length_4429_cov_2.469127_4	GH23	4.2.2.29	KOfam	peptidoglycan	peptidoglycan	peptidoglycan lytic transglycosylase
Ww1026_Pseudomonadota_NODE_7211_length_16024_cov_2.914482_7	GT28	2.4.1.227	dbCAN-sub			undecaprenyldiphospho-muramoylpentapeptide
Ww1026_Pseudomonadota_NODE_82682_length_3912_cov_1.658138_3	GT9	2.4.99.-	dbCAN-sub
Ww1027_Pseudomonadota_NODE_11563_length_12194_cov_4.720948_5	GT83	2.4.2.43	dbCAN-sub			lipid IVA 4-amino-4-deoxy-L-arabinosyltransferase
Ww1027_Pseudomonadota_NODE_12248_length_11786_cov_4.425289_5	GH23	4.2.2.29	KOfam	peptidoglycan	peptidoglycan	peptidoglycan lytic transglycosylase
Ww1027_Pseudomonadota_NODE_145079_length_2868_cov_4.441209_2	CBM48		dbCAN-sub	glycogen	glycogen
Ww1027_Pseudomonadota_NODE_145079_length_2868_cov_4.441209_2	GH13_9	2.4.1.18	dbCAN-sub	starch, glycogen, and malto-oligosaccharides	alpha-glucan	1,4-alpha-glucan branching enzyme
Ww1027_Pseudomonadota_NODE_154284_length_2775_cov_4.716277_1	GT35	2.4.1.1	dbCAN-sub			glycogen phosphorylase
Ww1027_Pseudomonadota_NODE_155303_length_2765_cov_3.933812_1	GT35	2.4.1.1	dbCAN-sub			glycogen phosphorylase
Ww1027_Pseudomonadota_NODE_16652_length_9810_cov_4.641346_6	GT2	2.4.1.-	KOfam
Ww1027_Pseudomonadota_NODE_28368_length_7186_cov_4.569427_7	GT9	2.4.99.-	dbCAN-sub
Ww1027_Pseudomonadota_NODE_31026_length_6831_cov_3.764978_3	GH23	4.2.2.29	KOfam	peptidoglycan	peptidoglycan	peptidoglycan lytic transglycosylase
Ww1027_Pseudomonadota_NODE_34029_length_6477_cov_5.154185_3	GH103	4.2.2.29	KOfam	peptidoglycan	peptidoglycan	peptidoglycan lytic transglycosylase
Ww1027_Pseudomonadota_NODE_35182_length_6350_cov_4.062129_4	GH23	4.2.2.29	KOfam	peptidoglycan	peptidoglycan	peptidoglycan lytic transglycosylase
Ww1027_Pseudomonadota_NODE_40747_length_5845_cov_4.364430_4	GH24	3.2.1.17	KOfam	peptidoglycan	peptidoglycan	lysozyme
Ww1027_Pseudomonadota_NODE_41101_length_5816_cov_4.818262_4	CE11	3.5.1.108	dbCAN-sub	biosynthesis of lipid A	exo-polysaccharide	UDP-3-O-acyl-N-acetylglucosamine deacetylase
Ww1027_Pseudomonadota_NODE_46076_length_5444_cov_4.430960_3	GH3	3.2.1.52	dbCAN-sub	chitin, peptidoglycan	chitin	beta-N-acetylhexosaminidase
Ww1027_Pseudomonadota_NODE_55154_length_4911_cov_4.618372_2	GT2	2.4.1.-	dbCAN-sub
Ww1027_Pseudomonadota_NODE_57554_length_4796_cov_4.813048_2	GH77	2.4.1.25	dbCAN-sub	amylomaltase	starch	4-alpha-glucanotransferase
Ww1027_Pseudomonadota_NODE_64775_length_4488_cov_3.268834_2	GT4	2.4.1.14	dbCAN-sub			sucrose-phosphate synthase
Ww1027_Pseudomonadota_NODE_85589_length_3837_cov_4.601722_1	GT5	2.4.1.21	KOfam			starch synthase (glycosyl-transferring)
Ww1027_Pseudomonadota_NODE_87902_length_3782_cov_4.632068_1	GH13_4	2.4.1.4	dbCAN-sub	sucrose	sucrose	amylosucrase
Ww1027_Pseudomonadota_NODE_89272_length_3750_cov_3.353816_3	GT9	2.4.99.-	dbCAN-sub
Ww1027_Pseudomonadota_NODE_95890_length_3603_cov_3.917002_2	GH23	4.2.2.29	KOfam	peptidoglycan	peptidoglycan	peptidoglycan lytic transglycosylase
Ww1027_Pseudomonadota_NODE_98652_length_3548_cov_3.430406_3	GH23	4.2.2.29	KOfam	peptidoglycan	peptidoglycan	peptidoglycan lytic transglycosylase
Ww1027_Pseudomonadota_NODE_9925_length_13312_cov_4.184065_10	GT19	2.4.1.182	KOfam			lipid-A-disaccharide synthase
Ww1028_Pseudomonadota_NODE_12371_length_11804_cov_3.346144_1	GT35	2.4.1.1	dbCAN-sub			glycogen phosphorylase
Ww1028_Pseudomonadota_NODE_12371_length_11804_cov_3.346144_2	GH77	2.4.1.25	dbCAN-sub	amylomaltase	starch	4-alpha-glucanotransferase
Ww1028_Pseudomonadota_NODE_12371_length_11804_cov_3.346144_5	GH13_9	2.4.1.18	dbCAN-sub	starch, glycogen, and malto-oligosaccharides	alpha-glucan	1,4-alpha-glucan branching enzyme
Ww1028_Pseudomonadota_NODE_12371_length_11804_cov_3.346144_6	GT5	2.4.1.21	KOfam			starch synthase (glycosyl-transferring)
Ww1028_Pseudomonadota_NODE_13115_length_11453_cov_3.172609_11	GH3	3.2.1.52	dbCAN-sub	chitin, peptidoglycan	chitin	beta-N-acetylhexosaminidase
Ww1028_Pseudomonadota_NODE_133313_length_3526_cov_3.389427_1	GH23	3.2.1.17	dbCAN-sub	peptidoglycan	peptidoglycan	lysozyme
Ww1028_Pseudomonadota_NODE_156090_length_3253_cov_3.222222_3	GT4	2.4.1.14	dbCAN-sub			sucrose-phosphate synthase
Ww1028_Pseudomonadota_NODE_18182_length_9735_cov_3.665384_12	GT4	2.4.1.13	dbCAN-sub			sucrose synthase
Ww1028_Pseudomonadota_NODE_26300_length_8058_cov_3.521608_3	CE11	3.5.1.108	dbCAN-sub	biosynthesis of lipid A	exo-polysaccharide	UDP-3-O-acyl-N-acetylglucosamine deacetylase
Ww1028_Pseudomonadota_NODE_28656_length_7701_cov_3.381662_9	GT35	2.4.1.1	dbCAN-sub			glycogen phosphorylase
Ww1028_Pseudomonadota_NODE_30555_length_7450_cov_3.538682_1	GH23	4.2.2.29	KOfam	peptidoglycan	peptidoglycan	peptidoglycan lytic transglycosylase
Ww1028_Pseudomonadota_NODE_33778_length_7074_cov_3.866101_2	GH23	4.2.2.29	KOfam	peptidoglycan	peptidoglycan	peptidoglycan lytic transglycosylase
Ww1028_Pseudomonadota_NODE_34945_length_6956_cov_3.269203_3	GT30	2.4.99.-	dbCAN-sub
Ww1028_Pseudomonadota_NODE_35602_length_6891_cov_3.367799_1	CE11	3.5.1.108	dbCAN-sub	biosynthesis of lipid A	exo-polysaccharide	UDP-3-O-acyl-N-acetylglucosamine deacetylase
Ww1028_Pseudomonadota_NODE_51845_length_5693_cov_2.421034_1	GH23	4.2.2.29	KOfam	peptidoglycan	peptidoglycan	peptidoglycan lytic transglycosylase
Ww1028_Pseudomonadota_NODE_8255_length_14526_cov_3.335370_16	GH103	4.2.2.29	KOfam	peptidoglycan	peptidoglycan	peptidoglycan lytic transglycosylase
Ww1028_Pseudomonadota_NODE_8818_length_14043_cov_3.236388_7	GT19	2.4.1.182	KOfam			lipid-A-disaccharide synthase
Ww1028_Pseudomonadota_NODE_9621_length_13412_cov_3.223159_6	GT35	2.4.1.1	dbCAN-sub			glycogen phosphorylase
Ww1029_Pseudomonadota_NODE_107030_length_3237_cov_4.698331_1	GT35	2.4.1.1	dbCAN-sub			glycogen phosphorylase
Ww1029_Pseudomonadota_NODE_123186_length_3007_cov_4.503465_3	GT28	2.4.1.227	dbCAN-sub			undecaprenyldiphospho-muramoylpentapeptide
Ww1029_Pseudomonadota_NODE_124375_length_2992_cov_5.870080_1	GT35	2.4.1.1	dbCAN-sub			glycogen phosphorylase
Ww1029_Pseudomonadota_NODE_176059_length_2506_cov_6.148428_2	GT9	2.4.99.-	dbCAN-sub
Ww1029_Pseudomonadota_NODE_176059_length_2506_cov_6.148428_3	GT9	2.4.99.-	dbCAN-sub
Ww1029_Pseudomonadota_NODE_33184_length_6094_cov_5.463419_4	GT5	2.4.1.21	KOfam			starch synthase (glycosyl-transferring)
Ww1029_Pseudomonadota_NODE_35454_length_5876_cov_5.798610_3	CBM48		dbCAN-sub	glycogen	glycogen
Ww1029_Pseudomonadota_NODE_35454_length_5876_cov_5.798610_3	GH13_9	2.4.1.18	dbCAN-sub	starch, glycogen, and malto-oligosaccharides	alpha-glucan	1,4-alpha-glucan branching enzyme
Ww1029_Pseudomonadota_NODE_37578_length_5688_cov_5.202982_1	GH23	4.2.2.29	KOfam	peptidoglycan	peptidoglycan	peptidoglycan lytic transglycosylase
Ww1029_Pseudomonadota_NODE_46715_length_5033_cov_5.568811_2	GH103	4.2.2.29	KOfam	peptidoglycan	peptidoglycan	peptidoglycan lytic transglycosylase
Ww1029_Pseudomonadota_NODE_49146_length_4896_cov_5.143874_3	CE11	3.5.1.108	dbCAN-sub	biosynthesis of lipid A	exo-polysaccharide	UDP-3-O-acyl-N-acetylglucosamine deacetylase
Ww1029_Pseudomonadota_NODE_66512_length_4157_cov_5.064172_1	GT4	2.4.1.-	dbCAN-sub
Ww103_Actinomycetota_NODE_11835_length_7164_cov_2.504331_5	GT39	2.4.1.109	KOfam			dolichyl-phosphate-mannose-protein mannosyltransferase
Ww103_Actinomycetota_NODE_1274_length_35041_cov_4.581816_3	GH24	3.2.1.17	KOfam	peptidoglycan	peptidoglycan	lysozyme
Ww103_Actinomycetota_NODE_13259_length_6624_cov_3.329233_1	GH13_30	3.2.1.20	dbCAN-sub	starch	starch	alpha-glucosidase
Ww103_Actinomycetota_NODE_15595_length_5906_cov_2.307001_2	GH3	3.2.1.21	dbCAN-sub	beta-glucan	beta-glucan	beta-glucosidase
Ww103_Actinomycetota_NODE_16018_length_5794_cov_2.808391_4	GH1	3.2.1.21	dbCAN-sub	beta-glucoside	beta-glucan	beta-glucosidase
Ww103_Actinomycetota_NODE_29159_length_3821_cov_2.988649_2	GH13_30	3.2.1.20	dbCAN-sub	starch	starch	alpha-glucosidase
Ww103_Actinomycetota_NODE_33909_length_3449_cov_2.533353_2	GH13_9	2.4.1.18	dbCAN-sub	starch, glycogen, and malto-oligosaccharides	alpha-glucan	1,4-alpha-glucan branching enzyme
Ww103_Actinomycetota_NODE_33909_length_3449_cov_2.533353_3	GH13_3	2.4.99.16	KOfam	starch, glycogen, and malto-oligosaccharides	starch	starch synthase (maltosyl-transferring)
Ww103_Actinomycetota_NODE_3460_length_17360_cov_2.697024_9	GH78	3.2.1.40	dbCAN-sub	alpha-L-rhamnosidase in polyphenol (naringin, rutin, hesperidin), ulvan, pectin, arabinogalactan-protein	alpha-rhamnoside	alpha-L-rhamnosidase
Ww103_Actinomycetota_NODE_3460_length_17360_cov_2.697024_9	CBM67		dbCAN-sub	L-rhamnose	rhamnose
Ww103_Actinomycetota_NODE_52317_length_2565_cov_2.501637_1	GT28	2.4.1.227	KOfam			undecaprenyldiphospho-muramoylpentapeptide
Ww103_Actinomycetota_NODE_53084_length_2540_cov_1.968995_1	GH13_11	3.2.1.68	dbCAN-sub	starch, glycogen, and malto-oligosaccharides	starch	isoamylase
Ww103_Actinomycetota_NODE_53545_length_2523_cov_2.812240_1	GH13_30	3.2.1.20	dbCAN-sub	starch	starch	alpha-glucosidase
Ww103_Actinomycetota_NODE_5837_length_11857_cov_2.835549_7	GH42	3.2.1.23	dbCAN-sub	beta-1,6/1,3-galactoside (arabinogalactan)	arabinogalactan protein	beta-galactosidase
Ww103_Actinomycetota_NODE_5837_length_11857_cov_2.835549_8	GH36	3.2.1.22	dbCAN-sub	alpha-galactoside (galactose oligosaccharides, galactomannans and galactolipid)	alpha-galactan	alpha-galactosidase
Ww1030_Pseudomonadota_NODE_108897_length_3638_cov_2.346602_2	GT35	2.4.1.1	dbCAN-sub			glycogen phosphorylase
Ww1030_Pseudomonadota_NODE_11457_length_12516_cov_2.420169_8	GH3	3.2.1.52	dbCAN-sub	chitin, peptidoglycan	chitin	beta-N-acetylhexosaminidase
Ww1030_Pseudomonadota_NODE_123814_length_3400_cov_1.888381_4	GH23	4.2.2.29	KOfam	peptidoglycan	peptidoglycan	peptidoglycan lytic transglycosylase
Ww1030_Pseudomonadota_NODE_151723_length_3058_cov_1.677562_3	GT19	2.4.1.182	dbCAN-sub			lipid-A-disaccharide synthase
Ww1030_Pseudomonadota_NODE_154833_length_3026_cov_1.987608_1	GT51	2.4.1.129	dbCAN-sub			peptidoglycan glycosyltransferase
Ww1030_Pseudomonadota_NODE_154969_length_3025_cov_1.565427_3	GT28	2.4.1.227	dbCAN-sub			undecaprenyldiphospho-muramoylpentapeptide
Ww1030_Pseudomonadota_NODE_161720_length_2958_cov_1.404653_2	GT28	2.4.1.227	dbCAN-sub			undecaprenyldiphospho-muramoylpentapeptide
Ww1030_Pseudomonadota_NODE_169100_length_2888_cov_2.843513_2	GH13_4	2.4.1.4	dbCAN-sub	sucrose	sucrose	amylosucrase
Ww1030_Pseudomonadota_NODE_208152_length_2592_cov_1.668960_2	GH23	4.2.2.29	KOfam	peptidoglycan	peptidoglycan	peptidoglycan lytic transglycosylase
Ww1030_Pseudomonadota_NODE_212326_length_2566_cov_1.287117_2	GT19	2.4.1.182	dbCAN-sub			lipid-A-disaccharide synthase
Ww1030_Pseudomonadota_NODE_25636_length_7951_cov_3.363218_4	GT35	2.4.1.1	dbCAN-sub			glycogen phosphorylase
Ww1030_Pseudomonadota_NODE_28293_length_7518_cov_2.406922_6	GH103	4.2.2.29	KOfam	peptidoglycan	peptidoglycan	peptidoglycan lytic transglycosylase
Ww1030_Pseudomonadota_NODE_34351_length_6765_cov_2.469296_5	GT5	2.4.1.21	KOfam			starch synthase (glycosyl-transferring)
Ww1030_Pseudomonadota_NODE_34541_length_6746_cov_2.412679_3	GT51	2.4.1.129	dbCAN-sub			peptidoglycan glycosyltransferase
Ww1030_Pseudomonadota_NODE_37773_length_6429_cov_3.040900_1	CBM48		dbCAN-sub	glycogen	glycogen
Ww1030_Pseudomonadota_NODE_37773_length_6429_cov_3.040900_1	GH13_9	2.4.1.18	dbCAN-sub	starch, glycogen, and malto-oligosaccharides	alpha-glucan	1,4-alpha-glucan branching enzyme
Ww1030_Pseudomonadota_NODE_37773_length_6429_cov_3.040900_4	GH77	2.4.1.25	dbCAN-sub	amylomaltase	starch	4-alpha-glucanotransferase
Ww1030_Pseudomonadota_NODE_51023_length_5462_cov_1.542408_3	GT4	2.4.1.13	dbCAN-sub			sucrose synthase
Ww1030_Pseudomonadota_NODE_56720_length_5154_cov_2.366581_4	GT35	2.4.1.1	dbCAN-sub			glycogen phosphorylase
Ww1030_Pseudomonadota_NODE_59254_length_5037_cov_2.316314_1	GH23	4.2.2.29	KOfam	peptidoglycan	peptidoglycan	peptidoglycan lytic transglycosylase
Ww1030_Pseudomonadota_NODE_6505_length_17163_cov_2.470485_13	GT28	2.4.1.227	dbCAN-sub			undecaprenyldiphospho-muramoylpentapeptide
Ww1030_Pseudomonadota_NODE_6505_length_17163_cov_2.470485_6	CE11	3.5.1.108	dbCAN-sub	biosynthesis of lipid A	exo-polysaccharide	UDP-3-O-acyl-N-acetylglucosamine deacetylase
Ww1030_Pseudomonadota_NODE_70326_length_4590_cov_2.724771_6	GH3	3.2.1.52	dbCAN-sub	chitin, peptidoglycan	chitin	beta-N-acetylhexosaminidase
Ww1030_Pseudomonadota_NODE_78325_length_4335_cov_1.778595_3	GH3	3.2.1.52	dbCAN-sub	chitin, peptidoglycan	chitin	beta-N-acetylhexosaminidase
Ww1030_Pseudomonadota_NODE_8037_length_15208_cov_2.632067_3	GT19	2.4.1.182	dbCAN-sub			lipid-A-disaccharide synthase
Ww1030_Pseudomonadota_NODE_86719_length_4105_cov_2.412400_1	GT28	2.4.1.227	dbCAN-sub			undecaprenyldiphospho-muramoylpentapeptide
Ww1030_Pseudomonadota_NODE_87652_length_4084_cov_1.426697_1	GH13_9	2.4.1.18	dbCAN-sub	starch, glycogen, and malto-oligosaccharides	alpha-glucan	1,4-alpha-glucan branching enzyme
Ww1031_Pseudomonadota_NODE_111571_length_3877_cov_11.002396_4	AA1	1.10.3.2	dbCAN-sub	lignin	lignin	laccase
Ww1031_Pseudomonadota_NODE_14393_length_13509_cov_9.035629_2	GH23	4.2.2.29	KOfam	peptidoglycan	peptidoglycan	peptidoglycan lytic transglycosylase
Ww1031_Pseudomonadota_NODE_14393_length_13509_cov_9.035629_7	GT30	2.4.99.-	dbCAN-sub
Ww1031_Pseudomonadota_NODE_153383_length_3229_cov_9.092664_3	GT28	2.4.1.227	dbCAN-sub			undecaprenyldiphospho-muramoylpentapeptide
Ww1031_Pseudomonadota_NODE_15751_length_12789_cov_10.223713_10	GH3	3.2.1.52	dbCAN-sub	chitin, peptidoglycan	chitin	beta-N-acetylhexosaminidase
Ww1031_Pseudomonadota_NODE_16425_length_12458_cov_10.681932_8	AA7	1.1.3.-	dbCAN-sub	chitooligosaccharide; glucooligosaccharide	chitooligosaccharide; glucooligosaccharide	chitooligosaccharide oxidase
Ww1031_Pseudomonadota_NODE_1950_length_39962_cov_10.895836_16	GH16_3	3.2.1.39	dbCAN-sub	beta-1,3-glucan (fungi, algae, plant)	beta-glucan	glucan endo-1,3-beta-D-glucosidase
Ww1031_Pseudomonadota_NODE_1950_length_39962_cov_10.895836_17	GH3	3.2.1.21	dbCAN-sub	beta-glucan	beta-glucan	beta-glucosidase
Ww1031_Pseudomonadota_NODE_2153_length_38124_cov_12.869431_32	GH23	4.2.2.29	KOfam	peptidoglycan	peptidoglycan	peptidoglycan lytic transglycosylase
Ww1031_Pseudomonadota_NODE_26700_length_9245_cov_10.169991_1	GH13_11	3.2.1.68	dbCAN-sub	starch, glycogen, and malto-oligosaccharides	starch	isoamylase
Ww1031_Pseudomonadota_NODE_26700_length_9245_cov_10.169991_2	GT35	2.4.1.1	dbCAN-sub			glycogen phosphorylase
Ww1031_Pseudomonadota_NODE_26700_length_9245_cov_10.169991_3	GH13_9	2.4.1.18	dbCAN-sub	starch, glycogen, and malto-oligosaccharides	alpha-glucan	1,4-alpha-glucan branching enzyme
Ww1031_Pseudomonadota_NODE_26700_length_9245_cov_10.169991_4	GT5	2.4.1.21	KOfam			starch synthase (glycosyl-transferring)
Ww1031_Pseudomonadota_NODE_26700_length_9245_cov_10.169991_6	GH77	2.4.1.25	dbCAN-sub	amylomaltase	starch	4-alpha-glucanotransferase
Ww1031_Pseudomonadota_NODE_28655_length_8847_cov_10.358813_5	AA7	1.1.3.-	dbCAN-sub	chitooligosaccharide; glucooligosaccharide	chitooligosaccharide; glucooligosaccharide	chitooligosaccharide oxidase
Ww1031_Pseudomonadota_NODE_2922_length_32710_cov_11.313695_21	GH103	4.2.2.29	KOfam	peptidoglycan	peptidoglycan	peptidoglycan lytic transglycosylase
Ww1031_Pseudomonadota_NODE_34345_length_7925_cov_12.244106_8	GH37	3.2.1.28	dbCAN-sub	alpha-trehalose	trehalose	alpha,alpha-trehalase
Ww1031_Pseudomonadota_NODE_37214_length_7548_cov_8.623266_3	GH23	4.2.2.29	KOfam	peptidoglycan	peptidoglycan	peptidoglycan lytic transglycosylase
Ww1031_Pseudomonadota_NODE_39775_length_7244_cov_9.408255_2	AA7	1.1.3.-	dbCAN-sub	chitooligosaccharide; glucooligosaccharide	chitooligosaccharide; glucooligosaccharide	chitooligosaccharide oxidase
Ww1031_Pseudomonadota_NODE_40265_length_7187_cov_9.737051_6	PL6_1	4.2.2.-	dbCAN-sub	alginate	alginate	MG-specific alginate lyase
Ww1031_Pseudomonadota_NODE_40265_length_7187_cov_9.737051_6	PL6_1	4.2.2.11	dbCAN-sub	alginate	alginate	guluronate-specific alginate lyase
Ww1031_Pseudomonadota_NODE_5630_length_23150_cov_12.105128_7	GT51	2.4.1.129	dbCAN-sub			peptidoglycan glycosyltransferase
Ww1031_Pseudomonadota_NODE_71405_length_5051_cov_9.485801_2	GH97	3.2.1.70	dbCAN-sub	alpha-1,6-glucan (dextran, isomaltosaccharides)	alpha-glucan	glucan 1,6-alpha-glucosidase
Ww1031_Pseudomonadota_NODE_71405_length_5051_cov_9.485801_3	GH13_46	3.2.1.135	KOfam	pullulan (starch degradation by fungi)	starch	neopullulanase
Ww1031_Pseudomonadota_NODE_8340_length_18635_cov_10.468888_2	GT2	2.4.1.-	KOfam
Ww1031_Pseudomonadota_NODE_86159_length_4515_cov_9.229404_4	GH23	4.2.2.29	KOfam	peptidoglycan	peptidoglycan	peptidoglycan lytic transglycosylase
Ww1032_Pseudomonadota_NODE_1_length_425570_cov_14.154679_54	AA7	1.1.3.-	dbCAN-sub	chitooligosaccharide; glucooligosaccharide	chitooligosaccharide; glucooligosaccharide	chitooligosaccharide oxidase
Ww1032_Pseudomonadota_NODE_111_length_114747_cov_11.602568_33	GH23	4.2.2.29	KOfam	peptidoglycan	peptidoglycan	peptidoglycan lytic transglycosylase
Ww1032_Pseudomonadota_NODE_1141_length_43451_cov_10.535795_40	GH23	4.2.2.29	KOfam	peptidoglycan	peptidoglycan	peptidoglycan lytic transglycosylase
Ww1032_Pseudomonadota_NODE_117_length_112305_cov_12.383673_10	GH3	3.2.1.21	dbCAN-sub	beta-glucan	beta-glucan	beta-glucosidase
Ww1032_Pseudomonadota_NODE_117_length_112305_cov_12.383673_6	GH17	3.2.1.39	dbCAN-sub	beta-1,3-glucan (algae, plant)	beta-glucan	glucan endo-1,3-beta-D-glucosidase
Ww1032_Pseudomonadota_NODE_117_length_112305_cov_12.383673_64	GH77	2.4.1.25	dbCAN-sub	amylomaltase	starch	4-alpha-glucanotransferase
Ww1032_Pseudomonadota_NODE_117_length_112305_cov_12.383673_66	GT5	2.4.1.21	KOfam			starch synthase (glycosyl-transferring)
Ww1032_Pseudomonadota_NODE_117_length_112305_cov_12.383673_67	CBM48		dbCAN-sub	glycogen	glycogen
Ww1032_Pseudomonadota_NODE_117_length_112305_cov_12.383673_67	GH13_9	2.4.1.18	dbCAN-sub	starch, glycogen, and malto-oligosaccharides	alpha-glucan	1,4-alpha-glucan branching enzyme
Ww1032_Pseudomonadota_NODE_117_length_112305_cov_12.383673_68	GT35	2.4.1.1	dbCAN-sub			glycogen phosphorylase
Ww1032_Pseudomonadota_NODE_117_length_112305_cov_12.383673_69	GH13_11	3.2.1.68	dbCAN-sub	starch, glycogen, and malto-oligosaccharides	starch	isoamylase
Ww1032_Pseudomonadota_NODE_117_length_112305_cov_12.383673_8	GH16_3	3.2.1.39	dbCAN-sub	beta-1,3-glucan (fungi, algae, plant)	beta-glucan	glucan endo-1,3-beta-D-glucosidase
Ww1032_Pseudomonadota_NODE_445_length_67048_cov_11.715048_16	GH103	4.2.2.29	KOfam	peptidoglycan	peptidoglycan	peptidoglycan lytic transglycosylase
Ww1032_Pseudomonadota_NODE_65_length_128829_cov_12.528677_109	GT4	2.4.1.-	KOfam
Ww1032_Pseudomonadota_NODE_65_length_128829_cov_12.528677_14	GH23	4.2.2.29	KOfam	peptidoglycan	peptidoglycan	peptidoglycan lytic transglycosylase
Ww1032_Pseudomonadota_NODE_65_length_128829_cov_12.528677_19	GT30	2.4.99.-	dbCAN-sub
Ww1032_Pseudomonadota_NODE_65_length_128829_cov_12.528677_76	GT28	2.4.1.227	dbCAN-sub			undecaprenyldiphospho-muramoylpentapeptide
Ww1032_Pseudomonadota_NODE_65_length_128829_cov_12.528677_83	CE11	3.5.1.108	dbCAN-sub	biosynthesis of lipid A	exo-polysaccharide	UDP-3-O-acyl-N-acetylglucosamine deacetylase
Ww1032_Pseudomonadota_NODE_73_length_126986_cov_11.135632_52	GT19	2.4.1.182	dbCAN-sub			lipid-A-disaccharide synthase
Ww1032_Pseudomonadota_NODE_73_length_126986_cov_11.135632_95	GH3	3.2.1.52	dbCAN-sub	chitin, peptidoglycan	chitin	beta-N-acetylhexosaminidase
Ww1033_Pseudomonadota_NODE_113_length_96502_cov_11.648043_74	GH23	4.2.2.29	KOfam	peptidoglycan	peptidoglycan	peptidoglycan lytic transglycosylase
Ww1033_Pseudomonadota_NODE_1255_length_34896_cov_12.954076_37	GT9	2.4.99.-	dbCAN-sub
Ww1033_Pseudomonadota_NODE_149_length_85584_cov_13.605935_10	GT35	2.4.1.1	dbCAN-sub			glycogen phosphorylase
Ww1033_Pseudomonadota_NODE_149_length_85584_cov_13.605935_11	GH13_11	3.2.1.68	dbCAN-sub	starch, glycogen, and malto-oligosaccharides	starch	isoamylase
Ww1033_Pseudomonadota_NODE_149_length_85584_cov_13.605935_5	GH13_46	3.2.1.135	KOfam	pullulan (starch degradation by fungi)	starch	neopullulanase
Ww1033_Pseudomonadota_NODE_149_length_85584_cov_13.605935_6	GH77	2.4.1.25	dbCAN-sub	amylomaltase	starch	4-alpha-glucanotransferase
Ww1033_Pseudomonadota_NODE_149_length_85584_cov_13.605935_8	GT5	2.4.1.21	KOfam			starch synthase (glycosyl-transferring)
Ww1033_Pseudomonadota_NODE_149_length_85584_cov_13.605935_9	GH13_9	2.4.1.18	dbCAN-sub	starch, glycogen, and malto-oligosaccharides	alpha-glucan	1,4-alpha-glucan branching enzyme
Ww1033_Pseudomonadota_NODE_18061_length_9767_cov_9.930852_10	GT51	2.4.1.129	dbCAN-sub			peptidoglycan glycosyltransferase
Ww1033_Pseudomonadota_NODE_242707_length_2600_cov_5.060508_3	GH13_11	3.2.1.68	dbCAN-sub	starch, glycogen, and malto-oligosaccharides	starch	isoamylase
Ww1033_Pseudomonadota_NODE_248_length_71376_cov_11.979482_15	GT28	2.4.1.227	dbCAN-sub			undecaprenyldiphospho-muramoylpentapeptide
Ww1033_Pseudomonadota_NODE_248_length_71376_cov_11.979482_8	CE11	3.5.1.108	dbCAN-sub	biosynthesis of lipid A	exo-polysaccharide	UDP-3-O-acyl-N-acetylglucosamine deacetylase
Ww1033_Pseudomonadota_NODE_271_length_67744_cov_14.688213_11	AA7	1.1.3.-	dbCAN-sub	chitooligosaccharide; glucooligosaccharide	chitooligosaccharide; glucooligosaccharide	chitooligosaccharide oxidase
Ww1033_Pseudomonadota_NODE_30999_length_7394_cov_7.647876_7	AA7	1.1.3.-	dbCAN-sub	chitooligosaccharide; glucooligosaccharide	chitooligosaccharide; glucooligosaccharide	chitooligosaccharide oxidase
Ww1033_Pseudomonadota_NODE_3457_length_22234_cov_11.065618_19	AA7	1.1.3.-	dbCAN-sub	chitooligosaccharide; glucooligosaccharide	chitooligosaccharide; glucooligosaccharide	chitooligosaccharide oxidase
Ww1033_Pseudomonadota_NODE_3610_length_21764_cov_11.827612_8	GH23	4.2.2.29	KOfam	peptidoglycan	peptidoglycan	peptidoglycan lytic transglycosylase
Ww1033_Pseudomonadota_NODE_3768_length_21316_cov_11.725360_12	GH23	4.2.2.29	KOfam	peptidoglycan	peptidoglycan	peptidoglycan lytic transglycosylase
Ww1033_Pseudomonadota_NODE_3768_length_21316_cov_11.725360_6	GT30	2.4.99.-	dbCAN-sub
Ww1033_Pseudomonadota_NODE_407_length_57565_cov_11.849802_22	GT20	2.4.1.15	dbCAN-sub			alpha,alpha-trehalose-phosphate synthase (UDP-forming)
Ww1033_Pseudomonadota_NODE_407_length_57565_cov_11.849802_48	AA7	1.1.3.-	dbCAN-sub	chitooligosaccharide; glucooligosaccharide	chitooligosaccharide; glucooligosaccharide	chitooligosaccharide oxidase
Ww1033_Pseudomonadota_NODE_45935_length_6054_cov_7.559582_2	GH23	4.2.2.29	KOfam	peptidoglycan	peptidoglycan	peptidoglycan lytic transglycosylase
Ww1033_Pseudomonadota_NODE_56_length_121333_cov_12.306999_13	GH103	4.2.2.29	KOfam	peptidoglycan	peptidoglycan	peptidoglycan lytic transglycosylase
Ww1033_Pseudomonadota_NODE_6_length_255584_cov_11.192768_191	GH3	3.2.1.52	dbCAN-sub	chitin, peptidoglycan	chitin	beta-N-acetylhexosaminidase
Ww1033_Pseudomonadota_NODE_6_length_255584_cov_11.192768_236	GT19	2.4.1.182	dbCAN-sub			lipid-A-disaccharide synthase
Ww1033_Pseudomonadota_NODE_613_length_48299_cov_11.700320_14	GH13_11	3.2.1.68	dbCAN-sub	starch, glycogen, and malto-oligosaccharides	starch	isoamylase
Ww1033_Pseudomonadota_NODE_613_length_48299_cov_11.700320_15	GT35	2.4.1.1	dbCAN-sub			glycogen phosphorylase
Ww1033_Pseudomonadota_NODE_613_length_48299_cov_11.700320_16	GH13_9	2.4.1.18	dbCAN-sub	starch, glycogen, and malto-oligosaccharides	alpha-glucan	1,4-alpha-glucan branching enzyme
Ww1033_Pseudomonadota_NODE_613_length_48299_cov_11.700320_17	GT5	2.4.1.21	KOfam			starch synthase (glycosyl-transferring)
Ww1033_Pseudomonadota_NODE_613_length_48299_cov_11.700320_19	GH77	2.4.1.25	dbCAN-sub	amylomaltase	starch	4-alpha-glucanotransferase
Ww1033_Pseudomonadota_NODE_613_length_48299_cov_11.700320_20	GH13_46	3.2.1.135	KOfam	pullulan (starch degradation by fungi)	starch	neopullulanase
Ww1033_Pseudomonadota_NODE_8135_length_14638_cov_14.667907_2	GH3	3.2.1.21	dbCAN-sub	beta-glucan	beta-glucan	beta-glucosidase
Ww1033_Pseudomonadota_NODE_8135_length_14638_cov_14.667907_5	GH16_3	3.2.1.39	dbCAN-sub	beta-1,3-glucan (fungi, algae, plant)	beta-glucan	glucan endo-1,3-beta-D-glucosidase
Ww1033_Pseudomonadota_NODE_8760_length_14084_cov_13.255676_3	GH23	4.2.2.29	KOfam	peptidoglycan	peptidoglycan	peptidoglycan lytic transglycosylase
Ww1033_Pseudomonadota_NODE_92857_length_4233_cov_16.534776_2	GH23	4.2.2.29	KOfam	peptidoglycan	peptidoglycan	peptidoglycan lytic transglycosylase
Ww1034_Pseudomonadota_NODE_15_length_171420_cov_4.917151_146	GT20	2.4.1.15	dbCAN-sub			alpha,alpha-trehalose-phosphate synthase (UDP-forming)
Ww1034_Pseudomonadota_NODE_1524_length_32068_cov_5.262184_4	GH3	3.2.1.52	dbCAN-sub	chitin, peptidoglycan	chitin	beta-N-acetylhexosaminidase
Ww1034_Pseudomonadota_NODE_161_length_83769_cov_5.184619_11	GH103	4.2.2.29	KOfam	peptidoglycan	peptidoglycan	peptidoglycan lytic transglycosylase
Ww1034_Pseudomonadota_NODE_3602_length_21797_cov_4.742388_22	AA7	1.1.3.-	dbCAN-sub	chitooligosaccharide; glucooligosaccharide	chitooligosaccharide; glucooligosaccharide	chitooligosaccharide oxidase
Ww1034_Pseudomonadota_NODE_38_length_138822_cov_5.720377_102	GH3	3.2.1.21	dbCAN-sub	beta-glucan	beta-glucan	beta-glucosidase
Ww1034_Pseudomonadota_NODE_38_length_138822_cov_5.720377_106	GH16_3	3.2.1.39	dbCAN-sub	beta-1,3-glucan (fungi, algae, plant)	beta-glucan	glucan endo-1,3-beta-D-glucosidase
Ww1034_Pseudomonadota_NODE_474_length_53944_cov_6.496721_19	GH23	4.2.2.29	KOfam	peptidoglycan	peptidoglycan	peptidoglycan lytic transglycosylase
Ww1034_Pseudomonadota_NODE_474_length_53944_cov_6.496721_24	GT9	2.4.99.-	dbCAN-sub
Ww1034_Pseudomonadota_NODE_660_length_46809_cov_5.626050_30	GH13_16	5.4.99.16	dbCAN-sub	maltose	starch	maltose alpha-D-glucosyltransferase
Ww1034_Pseudomonadota_NODE_660_length_46809_cov_5.626050_31	GH77	2.4.1.25	dbCAN-sub	amylomaltase	starch	4-alpha-glucanotransferase
Ww1034_Pseudomonadota_NODE_86_length_104567_cov_5.124150_11	GT30	2.4.99.-	dbCAN-sub
Ww1034_Pseudomonadota_NODE_86_length_104567_cov_5.124150_5	GH23	4.2.2.29	KOfam	peptidoglycan	peptidoglycan	peptidoglycan lytic transglycosylase
Ww1034_Pseudomonadota_NODE_86_length_104567_cov_5.124150_71	GT28	2.4.1.227	dbCAN-sub			undecaprenyldiphospho-muramoylpentapeptide
Ww1034_Pseudomonadota_NODE_86_length_104567_cov_5.124150_78	CE11	3.5.1.108	dbCAN-sub	biosynthesis of lipid A	exo-polysaccharide	UDP-3-O-acyl-N-acetylglucosamine deacetylase
Ww1035_Pseudomonadota_NODE_10702_length_11760_cov_3.181803_1	GT9	2.4.99.-	dbCAN-sub
Ww1035_Pseudomonadota_NODE_1186_length_37075_cov_2.754451_18	GH103	4.2.2.29	KOfam	peptidoglycan	peptidoglycan	peptidoglycan lytic transglycosylase
Ww1035_Pseudomonadota_NODE_122048_length_3022_cov_3.524647_2	CE11	3.5.1.108	dbCAN-sub	biosynthesis of lipid A	exo-polysaccharide	UDP-3-O-acyl-N-acetylglucosamine deacetylase
Ww1035_Pseudomonadota_NODE_143468_length_2780_cov_1.711170_2	GH23	4.2.2.29	KOfam	peptidoglycan	peptidoglycan	peptidoglycan lytic transglycosylase
Ww1035_Pseudomonadota_NODE_14588_length_9801_cov_2.733884_5	GH23	4.2.2.29	KOfam	peptidoglycan	peptidoglycan	peptidoglycan lytic transglycosylase
Ww1035_Pseudomonadota_NODE_146382_length_2752_cov_2.042569_5	GH23	4.2.2.29	KOfam	peptidoglycan	peptidoglycan	peptidoglycan lytic transglycosylase
Ww1035_Pseudomonadota_NODE_1519_length_33138_cov_3.164764_8	GT30	2.4.99.-	dbCAN-sub
Ww1035_Pseudomonadota_NODE_169772_length_2552_cov_1.845331_3	GT41	2.4.1.255	KOfam			protein O-GlcNAc transferase
Ww1035_Pseudomonadota_NODE_18140_length_8614_cov_2.460144_2	AA7	1.1.3.-	dbCAN-sub	chitooligosaccharide; glucooligosaccharide	chitooligosaccharide; glucooligosaccharide	chitooligosaccharide oxidase
Ww1035_Pseudomonadota_NODE_1943_length_29645_cov_2.758942_35	GH3	3.2.1.52	dbCAN-sub	chitin, peptidoglycan	chitin	beta-N-acetylhexosaminidase
Ww1035_Pseudomonadota_NODE_1971_length_29385_cov_3.070462_19	GT19	2.4.1.182	dbCAN-sub			lipid-A-disaccharide synthase
Ww1035_Pseudomonadota_NODE_21329_length_7846_cov_3.063819_3	CE9	3.5.1.25	KOfam	host glycan	host glycan	N-acetylglucosamine-6-phosphate deacetylase
Ww1035_Pseudomonadota_NODE_30628_length_6376_cov_2.608153_6	GT2	2.4.1.-	KOfam
Ww1035_Pseudomonadota_NODE_3434_length_22033_cov_2.838719_16	GT28	2.4.1.227	dbCAN-sub			undecaprenyldiphospho-muramoylpentapeptide
Ww1035_Pseudomonadota_NODE_61254_length_4347_cov_2.729768_3	GH3	3.2.1.21	dbCAN-sub	beta-glucan	beta-glucan	beta-glucosidase
Ww1035_Pseudomonadota_NODE_6364_length_15674_cov_3.437086_10	GT83	2.4.2.43	dbCAN-sub			lipid IVA 4-amino-4-deoxy-L-arabinosyltransferase
Ww1035_Pseudomonadota_NODE_8712_length_13125_cov_2.721701_2	GH16_3	3.2.1.39	dbCAN-sub	beta-1,3-glucan (fungi, algae, plant)	beta-glucan	glucan endo-1,3-beta-D-glucosidase
Ww1035_Pseudomonadota_NODE_8712_length_13125_cov_2.721701_4	GH17	3.2.1.39	dbCAN-sub	beta-1,3-glucan (algae, plant)	beta-glucan	glucan endo-1,3-beta-D-glucosidase
Ww1035_Pseudomonadota_NODE_9561_length_12507_cov_2.589133_10	GH23	4.2.2.29	KOfam	peptidoglycan	peptidoglycan	peptidoglycan lytic transglycosylase
Ww1036_Pseudomonadota_NODE_115_length_113934_cov_4.770255_70	GH103	4.2.2.29	KOfam	peptidoglycan	peptidoglycan	peptidoglycan lytic transglycosylase
Ww1036_Pseudomonadota_NODE_1453_length_38439_cov_4.407928_16	AA7	1.1.3.-	dbCAN-sub	chitooligosaccharide; glucooligosaccharide	chitooligosaccharide; glucooligosaccharide	chitooligosaccharide oxidase
Ww1036_Pseudomonadota_NODE_1503_length_37850_cov_3.679159_4	CE9	3.5.1.25	KOfam	host glycan	host glycan	N-acetylglucosamine-6-phosphate deacetylase
Ww1036_Pseudomonadota_NODE_17_length_203288_cov_4.800962_137	GT28	2.4.1.227	dbCAN-sub			undecaprenyldiphospho-muramoylpentapeptide
Ww1036_Pseudomonadota_NODE_17_length_203288_cov_4.800962_144	CE11	3.5.1.108	dbCAN-sub	biosynthesis of lipid A	exo-polysaccharide	UDP-3-O-acyl-N-acetylglucosamine deacetylase
Ww1036_Pseudomonadota_NODE_17_length_203288_cov_4.800962_76	GT30	2.4.99.-	dbCAN-sub
Ww1036_Pseudomonadota_NODE_192_length_91437_cov_4.447096_19	GH3	3.2.1.52	dbCAN-sub	chitin, peptidoglycan	chitin	beta-N-acetylhexosaminidase
Ww1036_Pseudomonadota_NODE_192_length_91437_cov_4.447096_62	GT19	2.4.1.182	dbCAN-sub			lipid-A-disaccharide synthase
Ww1036_Pseudomonadota_NODE_260_length_81828_cov_4.920631_2	AA7	1.1.3.-	dbCAN-sub	chitooligosaccharide; glucooligosaccharide	chitooligosaccharide; glucooligosaccharide	chitooligosaccharide oxidase
Ww1036_Pseudomonadota_NODE_35195_length_6683_cov_4.116733_6	GT2	2.4.1.-	KOfam
Ww1036_Pseudomonadota_NODE_3592_length_24136_cov_5.083989_3	GH3	3.2.1.21	dbCAN-sub	beta-glucan	beta-glucan	beta-glucosidase
Ww1036_Pseudomonadota_NODE_3592_length_24136_cov_5.083989_5	GH16_3	3.2.1.39	dbCAN-sub	beta-1,3-glucan (fungi, algae, plant)	beta-glucan	glucan endo-1,3-beta-D-glucosidase
Ww1036_Pseudomonadota_NODE_3592_length_24136_cov_5.083989_7	GH17	3.2.1.39	dbCAN-sub	beta-1,3-glucan (algae, plant)	beta-glucan	glucan endo-1,3-beta-D-glucosidase
Ww1036_Pseudomonadota_NODE_399_length_69351_cov_4.235418_21	GH23	4.2.2.29	KOfam	peptidoglycan	peptidoglycan	peptidoglycan lytic transglycosylase
Ww1036_Pseudomonadota_NODE_41895_length_6083_cov_1.909930_3	CE11	3.5.1.108	dbCAN-sub	biosynthesis of lipid A	exo-polysaccharide	UDP-3-O-acyl-N-acetylglucosamine deacetylase
Ww1036_Pseudomonadota_NODE_64_length_129678_cov_5.224619_53	GT9	2.4.99.-	dbCAN-sub
Ww1036_Pseudomonadota_NODE_669_length_56031_cov_4.886747_46	GH23	4.2.2.29	KOfam	peptidoglycan	peptidoglycan	peptidoglycan lytic transglycosylase
Ww1036_Pseudomonadota_NODE_703_length_54940_cov_4.964520_7	GT83	2.4.2.43	dbCAN-sub			lipid IVA 4-amino-4-deoxy-L-arabinosyltransferase
Ww1036_Pseudomonadota_NODE_86850_length_4102_cov_2.500126_2	CE1	3.1.1.72	dbCAN-sub	xylan	xylan	acetylxylan esterase
Ww1037_Pseudomonadota_NODE_20_length_190831_cov_5.385848_118	GT83	2.4.2.43	dbCAN-sub			lipid IVA 4-amino-4-deoxy-L-arabinosyltransferase
Ww1037_Pseudomonadota_NODE_20_length_190831_cov_5.385848_132	AA7	1.1.3.-	dbCAN-sub	chitooligosaccharide; glucooligosaccharide	chitooligosaccharide; glucooligosaccharide	chitooligosaccharide oxidase
Ww1037_Pseudomonadota_NODE_20_length_190831_cov_5.385848_54	GH3	3.2.1.52	dbCAN-sub	chitin, peptidoglycan	chitin	beta-N-acetylhexosaminidase
Ww1037_Pseudomonadota_NODE_20_length_190831_cov_5.385848_7	GT19	2.4.1.182	dbCAN-sub			lipid-A-disaccharide synthase
Ww1037_Pseudomonadota_NODE_3010_length_26702_cov_5.920394_1	GH23	4.2.2.29	KOfam	peptidoglycan	peptidoglycan	peptidoglycan lytic transglycosylase
Ww1037_Pseudomonadota_NODE_3348_length_25060_cov_5.110951_11	GH23	4.2.2.29	KOfam	peptidoglycan	peptidoglycan	peptidoglycan lytic transglycosylase
Ww1037_Pseudomonadota_NODE_38_length_151962_cov_6.506648_66	GH2	3.2.1.23	KOfam	beta-galactoside	beta-galactan	beta-galactosidase
Ww1037_Pseudomonadota_NODE_38_length_151962_cov_6.506648_72	CE4	3.5.1.104	KOfam	peptidoglycan	peptidoglycan	peptidoglycan-N-acetylglucosamine deacetylase
Ww1037_Pseudomonadota_NODE_3899_length_22957_cov_6.336311_9	GT5	2.4.1.21	KOfam			starch synthase (glycosyl-transferring)
Ww1037_Pseudomonadota_NODE_5013_length_19958_cov_5.576751_1	GH23	4.2.2.29	KOfam	peptidoglycan	peptidoglycan	peptidoglycan lytic transglycosylase
Ww1037_Pseudomonadota_NODE_658_length_56592_cov_5.917250_28	GH103	4.2.2.29	KOfam	peptidoglycan	peptidoglycan	peptidoglycan lytic transglycosylase
Ww1037_Pseudomonadota_NODE_66_length_128566_cov_6.856803_74	GT51	2.4.1.129	dbCAN-sub			peptidoglycan glycosyltransferase
Ww1037_Pseudomonadota_NODE_87_length_121830_cov_6.165460_101	GT30	2.4.99.-	dbCAN-sub
Ww1037_Pseudomonadota_NODE_87_length_121830_cov_6.165460_34	CE11	3.5.1.108	dbCAN-sub	biosynthesis of lipid A	exo-polysaccharide	UDP-3-O-acyl-N-acetylglucosamine deacetylase
Ww1037_Pseudomonadota_NODE_87_length_121830_cov_6.165460_41	GT28	2.4.1.227	dbCAN-sub			undecaprenyldiphospho-muramoylpentapeptide
Ww1038_Pseudomonadota_NODE_10312_length_13002_cov_7.407810_7	GT19	2.4.1.182	dbCAN-sub			lipid-A-disaccharide synthase
Ww1038_Pseudomonadota_NODE_1071_length_48521_cov_7.903926_1	GH23	4.2.2.29	KOfam	peptidoglycan	peptidoglycan	peptidoglycan lytic transglycosylase
Ww1038_Pseudomonadota_NODE_1254_length_44676_cov_8.885108_2	GH23	4.2.2.29	KOfam	peptidoglycan	peptidoglycan	peptidoglycan lytic transglycosylase
Ww1038_Pseudomonadota_NODE_1254_length_44676_cov_8.885108_9	GT30	2.4.99.-	dbCAN-sub
Ww1038_Pseudomonadota_NODE_16840_length_9744_cov_7.226644_4	GH23	4.2.2.29	KOfam	peptidoglycan	peptidoglycan	peptidoglycan lytic transglycosylase
Ww1038_Pseudomonadota_NODE_1815_length_36305_cov_8.913277_34	GT28	2.4.1.227	dbCAN-sub			undecaprenyldiphospho-muramoylpentapeptide
Ww1038_Pseudomonadota_NODE_2987_length_27347_cov_8.480570_20	GH2	3.2.1.23	KOfam	beta-galactoside	beta-galactan	beta-galactosidase
Ww1038_Pseudomonadota_NODE_3157_length_26461_cov_7.701025_11	GH3	3.2.1.21	dbCAN-sub	beta-glucan	beta-glucan	beta-glucosidase
Ww1038_Pseudomonadota_NODE_455_length_75146_cov_8.694502_39	GH103	4.2.2.29	KOfam	peptidoglycan	peptidoglycan	peptidoglycan lytic transglycosylase
Ww1038_Pseudomonadota_NODE_488_length_72776_cov_10.046218_49	GH13_9	2.4.1.18	dbCAN-sub	starch, glycogen, and malto-oligosaccharides	alpha-glucan	1,4-alpha-glucan branching enzyme
Ww1038_Pseudomonadota_NODE_488_length_72776_cov_10.046218_51	GT5	2.4.1.21	KOfam			starch synthase (glycosyl-transferring)
Ww1038_Pseudomonadota_NODE_488_length_72776_cov_10.046218_59	GH13_11	3.2.1.68	dbCAN-sub	starch, glycogen, and malto-oligosaccharides	starch	isoamylase
Ww1038_Pseudomonadota_NODE_488_length_72776_cov_10.046218_60	GT35	2.4.1.1	dbCAN-sub			glycogen phosphorylase
Ww1038_Pseudomonadota_NODE_5320_length_19302_cov_10.512017_18	GH77	2.4.1.25	dbCAN-sub	amylomaltase	starch	4-alpha-glucanotransferase
Ww1038_Pseudomonadota_NODE_5320_length_19302_cov_10.512017_20	GT35	2.4.1.1	dbCAN-sub			glycogen phosphorylase
Ww1038_Pseudomonadota_NODE_5785_length_18347_cov_7.971305_2	GT51	2.4.1.129	dbCAN-sub			peptidoglycan glycosyltransferase
Ww1038_Pseudomonadota_NODE_6425_length_17152_cov_7.640420_3	GH3	3.2.1.52	dbCAN-sub	chitin, peptidoglycan	chitin	beta-N-acetylhexosaminidase
Ww1038_Pseudomonadota_NODE_758_length_58175_cov_8.152479_4	CE11	3.5.1.108	dbCAN-sub	biosynthesis of lipid A	exo-polysaccharide	UDP-3-O-acyl-N-acetylglucosamine deacetylase
Ww1038_Pseudomonadota_NODE_87_length_143883_cov_9.179818_76	CE4	3.5.1.104	KOfam	peptidoglycan	peptidoglycan	peptidoglycan-N-acetylglucosamine deacetylase
Ww1039_Pseudomonadota_NODE_10903_length_11642_cov_11.551341_7	GH2	3.2.1.23	KOfam	beta-galactoside	beta-galactan	beta-galactosidase
Ww1039_Pseudomonadota_NODE_1129_length_37861_cov_11.879544_22	GH23	4.2.2.29	KOfam	peptidoglycan	peptidoglycan	peptidoglycan lytic transglycosylase
Ww1039_Pseudomonadota_NODE_1129_length_37861_cov_11.879544_29	GT30	2.4.99.-	dbCAN-sub
Ww1039_Pseudomonadota_NODE_131_length_86442_cov_12.809513_44	GH13_9	2.4.1.18	dbCAN-sub	starch, glycogen, and malto-oligosaccharides	alpha-glucan	1,4-alpha-glucan branching enzyme
Ww1039_Pseudomonadota_NODE_131_length_86442_cov_12.809513_46	GT5	2.4.1.21	KOfam			starch synthase (glycosyl-transferring)
Ww1039_Pseudomonadota_NODE_131_length_86442_cov_12.809513_54	GH13_11	3.2.1.68	dbCAN-sub	starch, glycogen, and malto-oligosaccharides	starch	isoamylase
Ww1039_Pseudomonadota_NODE_131_length_86442_cov_12.809513_55	GT35	2.4.1.1	dbCAN-sub			glycogen phosphorylase
Ww1039_Pseudomonadota_NODE_131_length_86442_cov_12.809513_57	GH77	2.4.1.25	dbCAN-sub	amylomaltase	starch	4-alpha-glucanotransferase
Ww1039_Pseudomonadota_NODE_14322_length_9904_cov_11.374221_5	GT83	2.4.2.43	KOfam			lipid IVA 4-amino-4-deoxy-L-arabinosyltransferase
Ww1039_Pseudomonadota_NODE_14948_length_9667_cov_11.307459_1	GH149	2.4.1.97	dbCAN-sub	beta-1,3-glucan	beta-glucan	1,3-beta-D-glucan phosphorylase
Ww1039_Pseudomonadota_NODE_14948_length_9667_cov_11.307459_4	GH3	3.2.1.21	dbCAN-sub	beta-glucan	beta-glucan	beta-glucosidase
Ww1039_Pseudomonadota_NODE_1500_length_33331_cov_12.219874_4	CE4	3.5.1.104	KOfam	peptidoglycan	peptidoglycan	peptidoglycan-N-acetylglucosamine deacetylase
Ww1039_Pseudomonadota_NODE_1685_length_31602_cov_11.453543_6	CE11	3.5.1.108	dbCAN-sub	biosynthesis of lipid A	exo-polysaccharide	UDP-3-O-acyl-N-acetylglucosamine deacetylase
Ww1039_Pseudomonadota_NODE_30965_length_6337_cov_9.610039_5	GH23	4.2.2.29	KOfam	peptidoglycan	peptidoglycan	peptidoglycan lytic transglycosylase
Ww1039_Pseudomonadota_NODE_334_length_64847_cov_11.030822_30	GH103	4.2.2.29	KOfam	peptidoglycan	peptidoglycan	peptidoglycan lytic transglycosylase
Ww1039_Pseudomonadota_NODE_3999_length_20347_cov_10.064224_13	GT51	2.4.1.129	dbCAN-sub			peptidoglycan glycosyltransferase
Ww1039_Pseudomonadota_NODE_77876_length_3821_cov_12.101351_2	GT28	2.4.1.227	dbCAN-sub			undecaprenyldiphospho-muramoylpentapeptide
Ww1039_Pseudomonadota_NODE_780_length_45262_cov_10.272147_45	GH3	3.2.1.52	dbCAN-sub	chitin, peptidoglycan	chitin	beta-N-acetylhexosaminidase
Ww1039_Pseudomonadota_NODE_9000_length_12910_cov_9.510517_5	GT19	2.4.1.182	dbCAN-sub			lipid-A-disaccharide synthase
Ww104_Actinomycetota_NODE_1289_length_32568_cov_9.163436_15	GH24	3.2.1.17	KOfam	peptidoglycan	peptidoglycan	lysozyme
Ww104_Actinomycetota_NODE_13548_length_7046_cov_6.787148_7	GH13_30	3.2.1.20	dbCAN-sub	starch	starch	alpha-glucosidase
Ww104_Actinomycetota_NODE_18317_length_5684_cov_5.351429_8	GH13_18	2.4.1.7	dbCAN-sub	sucrose	sucrose	sucrose phosphorylase
Ww104_Actinomycetota_NODE_22526_length_4913_cov_3.614775_1	GH13_3	2.4.99.16	KOfam	starch, glycogen, and malto-oligosaccharides	starch	starch synthase (maltosyl-transferring)
Ww104_Actinomycetota_NODE_22526_length_4913_cov_3.614775_2	CBM48		dbCAN-sub	glycogen	glycogen
Ww104_Actinomycetota_NODE_22526_length_4913_cov_3.614775_2	GH13_9	2.4.1.18	dbCAN-sub	starch, glycogen, and malto-oligosaccharides	alpha-glucan	1,4-alpha-glucan branching enzyme
Ww104_Actinomycetota_NODE_25432_length_4485_cov_7.464711_2	GH36	3.2.1.22	dbCAN-sub	alpha-galactoside (galactose oligosaccharides, galactomannans and galactolipid)	alpha-galactan	alpha-galactosidase
Ww104_Actinomycetota_NODE_25432_length_4485_cov_7.464711_3	GH42	3.2.1.23	dbCAN-sub	beta-1,6/1,3-galactoside (arabinogalactan)	arabinogalactan protein	beta-galactosidase
Ww104_Actinomycetota_NODE_3086_length_18795_cov_5.653422_14	GH3	3.2.1.21	dbCAN-sub	beta-glucan	beta-glucan	beta-glucosidase
Ww104_Actinomycetota_NODE_3086_length_18795_cov_5.653422_5	GH78	3.2.1.40	dbCAN-sub	alpha-L-rhamnosidase in polyphenol (naringin, rutin, hesperidin), ulvan, pectin, arabinogalactan-protein	alpha-rhamnoside	alpha-L-rhamnosidase
Ww104_Actinomycetota_NODE_3086_length_18795_cov_5.653422_5	CBM67		dbCAN-sub	L-rhamnose	rhamnose
Ww104_Actinomycetota_NODE_34967_length_3568_cov_3.548303_3	GT2	2.4.1.83	KOfam			dolichyl-phosphate beta-D-mannosyltransferase
Ww104_Actinomycetota_NODE_41227_length_3169_cov_3.555446_2	GT28	2.4.1.227	KOfam			undecaprenyldiphospho-muramoylpentapeptide
Ww104_Actinomycetota_NODE_6315_length_11917_cov_5.663784_11	GH1	3.2.1.21	dbCAN-sub	beta-glucoside	beta-glucan	beta-glucosidase
Ww104_Actinomycetota_NODE_8904_length_9477_cov_4.874733_3	GH13_11	3.2.1.68	dbCAN-sub	starch, glycogen, and malto-oligosaccharides	starch	isoamylase
Ww104_Actinomycetota_NODE_8904_length_9477_cov_4.874733_4	GH13_3	2.4.99.16	KOfam	starch, glycogen, and malto-oligosaccharides	starch	starch synthase (maltosyl-transferring)
Ww104_Actinomycetota_NODE_8904_length_9477_cov_4.874733_5	GH13_9	2.4.1.18	dbCAN-sub	starch, glycogen, and malto-oligosaccharides	alpha-glucan	1,4-alpha-glucan branching enzyme
Ww1040_Pseudomonadota_NODE_1009_length_46362_cov_13.258515_31	AA7	1.1.3.-	dbCAN-sub	chitooligosaccharide; glucooligosaccharide	chitooligosaccharide; glucooligosaccharide	chitooligosaccharide oxidase
Ww1040_Pseudomonadota_NODE_152_length_101087_cov_15.776846_14	CE11	3.5.1.108	dbCAN-sub	biosynthesis of lipid A	exo-polysaccharide	UDP-3-O-acyl-N-acetylglucosamine deacetylase
Ww1040_Pseudomonadota_NODE_152_length_101087_cov_15.776846_21	GT28	2.4.1.227	dbCAN-sub			undecaprenyldiphospho-muramoylpentapeptide
Ww1040_Pseudomonadota_NODE_152_length_101087_cov_15.776846_81	GT30	2.4.99.-	dbCAN-sub
Ww1040_Pseudomonadota_NODE_152_length_101087_cov_15.776846_88	GH23	4.2.2.29	KOfam	peptidoglycan	peptidoglycan	peptidoglycan lytic transglycosylase
Ww1040_Pseudomonadota_NODE_180_length_94380_cov_14.378988_34	GH3	3.2.1.52	dbCAN-sub	chitin, peptidoglycan	chitin	beta-N-acetylhexosaminidase
Ww1040_Pseudomonadota_NODE_24383_length_8184_cov_14.467196_5	GT51	2.4.1.129	dbCAN-sub			peptidoglycan glycosyltransferase
Ww1040_Pseudomonadota_NODE_313_length_76177_cov_14.791193_39	GH103	4.2.2.29	KOfam	peptidoglycan	peptidoglycan	peptidoglycan lytic transglycosylase
Ww1040_Pseudomonadota_NODE_3253_length_25546_cov_13.152763_7	GT19	2.4.1.182	dbCAN-sub			lipid-A-disaccharide synthase
Ww1040_Pseudomonadota_NODE_35_length_156887_cov_16.358081_18	CE4	3.5.1.104	KOfam	peptidoglycan	peptidoglycan	peptidoglycan-N-acetylglucosamine deacetylase
Ww1040_Pseudomonadota_NODE_353_length_72718_cov_17.745775_11	GT5	2.4.1.21	KOfam			starch synthase (glycosyl-transferring)
Ww1040_Pseudomonadota_NODE_353_length_72718_cov_17.745775_13	GH13_9	2.4.1.18	dbCAN-sub	starch, glycogen, and malto-oligosaccharides	alpha-glucan	1,4-alpha-glucan branching enzyme
Ww1040_Pseudomonadota_NODE_353_length_72718_cov_17.745775_2	GT35	2.4.1.1	dbCAN-sub			glycogen phosphorylase
Ww1040_Pseudomonadota_NODE_353_length_72718_cov_17.745775_3	GH13_11	3.2.1.68	dbCAN-sub	starch, glycogen, and malto-oligosaccharides	starch	isoamylase
Ww1040_Pseudomonadota_NODE_42541_length_6033_cov_17.152064_5	GH77	2.4.1.25	dbCAN-sub	amylomaltase	starch	4-alpha-glucanotransferase
Ww1040_Pseudomonadota_NODE_675_length_55872_cov_14.365410_35	GH23	4.2.2.29	KOfam	peptidoglycan	peptidoglycan	peptidoglycan lytic transglycosylase
Ww1040_Pseudomonadota_NODE_935_length_48481_cov_14.163069_26	GH3	3.2.1.21	dbCAN-sub	beta-glucan	beta-glucan	beta-glucosidase
Ww1040_Pseudomonadota_NODE_9731_length_13697_cov_15.421184_7	GH2	3.2.1.23	KOfam	beta-galactoside	beta-galactan	beta-galactosidase
Ww1041_Pseudomonadota_NODE_10035_length_11320_cov_12.479150_4	GH103	4.2.2.29	KOfam	peptidoglycan	peptidoglycan	peptidoglycan lytic transglycosylase
Ww1041_Pseudomonadota_NODE_1639_length_29587_cov_13.220254_23	GH23	4.2.2.29	KOfam	peptidoglycan	peptidoglycan	peptidoglycan lytic transglycosylase
Ww1041_Pseudomonadota_NODE_17058_length_8416_cov_8.485473_8	GH23	4.2.2.29	KOfam	peptidoglycan	peptidoglycan	peptidoglycan lytic transglycosylase
Ww1041_Pseudomonadota_NODE_20843_length_7565_cov_14.786674_6	GT30	2.4.99.-	dbCAN-sub
Ww1041_Pseudomonadota_NODE_2181_length_25801_cov_10.865148_1	GT19	2.4.1.182	dbCAN-sub			lipid-A-disaccharide synthase
Ww1041_Pseudomonadota_NODE_25397_length_6818_cov_15.445423_2	GH13_9	2.4.1.18	dbCAN-sub	starch, glycogen, and malto-oligosaccharides	alpha-glucan	1,4-alpha-glucan branching enzyme
Ww1041_Pseudomonadota_NODE_25397_length_6818_cov_15.445423_4	GT5	2.4.1.21	KOfam			starch synthase (glycosyl-transferring)
Ww1041_Pseudomonadota_NODE_25714_length_6775_cov_14.361587_2	CE4	3.5.1.104	KOfam	peptidoglycan	peptidoglycan	peptidoglycan-N-acetylglucosamine deacetylase
Ww1041_Pseudomonadota_NODE_25854_length_6757_cov_12.813291_3	GH3	3.2.1.21	dbCAN-sub	beta-glucan	beta-glucan	beta-glucosidase
Ww1041_Pseudomonadota_NODE_31401_length_6099_cov_12.792740_3	GH2	3.2.1.23	KOfam	beta-galactoside	beta-galactan	beta-galactosidase
Ww1041_Pseudomonadota_NODE_38567_length_5481_cov_11.727239_3	GT83	2.4.2.43	KOfam			lipid IVA 4-amino-4-deoxy-L-arabinosyltransferase
Ww1041_Pseudomonadota_NODE_4783_length_17096_cov_11.523122_11	CE11	3.5.1.108	dbCAN-sub	biosynthesis of lipid A	exo-polysaccharide	UDP-3-O-acyl-N-acetylglucosamine deacetylase
Ww1041_Pseudomonadota_NODE_4783_length_17096_cov_11.523122_4	GT28	2.4.1.227	dbCAN-sub			undecaprenyldiphospho-muramoylpentapeptide
Ww1041_Pseudomonadota_NODE_5191_length_16331_cov_12.505429_2	GT51	2.4.1.129	dbCAN-sub			peptidoglycan glycosyltransferase
Ww1041_Pseudomonadota_NODE_58503_length_4452_cov_14.652736_3	GH13_11	3.2.1.68	dbCAN-sub	starch, glycogen, and malto-oligosaccharides	starch	isoamylase
Ww1041_Pseudomonadota_NODE_59520_length_4415_cov_7.292501_3	GH23	4.2.2.29	KOfam	peptidoglycan	peptidoglycan	peptidoglycan lytic transglycosylase
Ww1041_Pseudomonadota_NODE_6797_length_14080_cov_10.012465_3	GH23	4.2.2.29	KOfam	peptidoglycan	peptidoglycan	peptidoglycan lytic transglycosylase
Ww1041_Pseudomonadota_NODE_756_length_43494_cov_12.057847_21	GH3	3.2.1.52	dbCAN-sub	chitin, peptidoglycan	chitin	beta-N-acetylhexosaminidase
Ww1041_Pseudomonadota_NODE_7675_length_13189_cov_15.488369_2	GH77	2.4.1.25	dbCAN-sub	amylomaltase	starch	4-alpha-glucanotransferase
Ww1042_Pseudomonadota_NODE_10459_length_11928_cov_4.805285_6	GT83	2.4.2.43	dbCAN-sub			lipid IVA 4-amino-4-deoxy-L-arabinosyltransferase
Ww1042_Pseudomonadota_NODE_145443_length_2761_cov_2.049621_1	CE1	3.1.1.72	dbCAN-sub	xylan	xylan	acetylxylan esterase
Ww1042_Pseudomonadota_NODE_14841_length_9708_cov_3.834881_4	GH55_1	3.2.1.58	CAZyDB	laminarin (algae), pustulan (fungi)	beta-glucan	glucan 1,3-beta-glucosidase
Ww1042_Pseudomonadota_NODE_165214_length_2587_cov_2.574209_1	GH17	3.2.1.39	dbCAN-sub	beta-1,3-glucan (algae, plant)	beta-glucan	glucan endo-1,3-beta-D-glucosidase
Ww1042_Pseudomonadota_NODE_2108_length_28433_cov_4.140294_17	AA7	1.1.3.-	dbCAN-sub	chitooligosaccharide; glucooligosaccharide	chitooligosaccharide; glucooligosaccharide	chitooligosaccharide oxidase
Ww1042_Pseudomonadota_NODE_231_length_73569_cov_4.682156_17	GH23	4.2.2.29	KOfam	peptidoglycan	peptidoglycan	peptidoglycan lytic transglycosylase
Ww1042_Pseudomonadota_NODE_231_length_73569_cov_4.682156_22	GT9	2.4.99.-	dbCAN-sub
Ww1042_Pseudomonadota_NODE_2880_length_24060_cov_4.678391_19	GH23	4.2.2.29	KOfam	peptidoglycan	peptidoglycan	peptidoglycan lytic transglycosylase
Ww1042_Pseudomonadota_NODE_30180_length_6429_cov_2.199112_5	GT5	2.4.1.21	KOfam			starch synthase (glycosyl-transferring)
Ww1042_Pseudomonadota_NODE_3099_length_23154_cov_3.994747_20	GT19	2.4.1.182	dbCAN-sub			lipid-A-disaccharide synthase
Ww1042_Pseudomonadota_NODE_3519_length_21741_cov_4.680990_10	GH77	2.4.1.25	dbCAN-sub	amylomaltase	starch	4-alpha-glucanotransferase
Ww1042_Pseudomonadota_NODE_3519_length_21741_cov_4.680990_5	GH13_11	3.2.1.68	dbCAN-sub	starch, glycogen, and malto-oligosaccharides	starch	isoamylase
Ww1042_Pseudomonadota_NODE_3519_length_21741_cov_4.680990_6	GT35	2.4.1.1	dbCAN-sub			glycogen phosphorylase
Ww1042_Pseudomonadota_NODE_3519_length_21741_cov_4.680990_7	CBM48		dbCAN-sub	glycogen	glycogen
Ww1042_Pseudomonadota_NODE_3519_length_21741_cov_4.680990_7	GH13_9	2.4.1.18	dbCAN-sub	starch, glycogen, and malto-oligosaccharides	alpha-glucan	1,4-alpha-glucan branching enzyme
Ww1042_Pseudomonadota_NODE_3519_length_21741_cov_4.680990_8	GT5	2.4.1.21	KOfam			starch synthase (glycosyl-transferring)
Ww1042_Pseudomonadota_NODE_36358_length_5793_cov_2.867066_2	AA7	1.1.3.-	dbCAN-sub	chitooligosaccharide; glucooligosaccharide	chitooligosaccharide; glucooligosaccharide	chitooligosaccharide oxidase
Ww1042_Pseudomonadota_NODE_3691_length_21224_cov_4.805099_4	GT51	2.4.1.129	dbCAN-sub			peptidoglycan glycosyltransferase
Ww1042_Pseudomonadota_NODE_3720_length_21143_cov_4.494054_14	GH103	4.2.2.29	KOfam	peptidoglycan	peptidoglycan	peptidoglycan lytic transglycosylase
Ww1042_Pseudomonadota_NODE_3790_length_20952_cov_3.628054_20	GH3	3.2.1.52	dbCAN-sub	chitin, peptidoglycan	chitin	beta-N-acetylhexosaminidase
Ww1042_Pseudomonadota_NODE_44620_length_5163_cov_3.047997_4	GT20	2.4.1.15	dbCAN-sub			alpha,alpha-trehalose-phosphate synthase (UDP-forming)
Ww1042_Pseudomonadota_NODE_4664_length_18716_cov_4.999946_17	AA7	1.1.3.-	dbCAN-sub	chitooligosaccharide; glucooligosaccharide	chitooligosaccharide; glucooligosaccharide	chitooligosaccharide oxidase
Ww1042_Pseudomonadota_NODE_486_length_55086_cov_4.994778_45	GT2	2.4.1.-	dbCAN-sub
Ww1042_Pseudomonadota_NODE_5258_length_17424_cov_4.144021_11	CE11	3.5.1.108	dbCAN-sub	biosynthesis of lipid A	exo-polysaccharide	UDP-3-O-acyl-N-acetylglucosamine deacetylase
Ww1042_Pseudomonadota_NODE_5258_length_17424_cov_4.144021_4	GT28	2.4.1.227	dbCAN-sub			undecaprenyldiphospho-muramoylpentapeptide
Ww1042_Pseudomonadota_NODE_5294_length_17351_cov_3.759489_5	GH23	4.2.2.29	KOfam	peptidoglycan	peptidoglycan	peptidoglycan lytic transglycosylase
Ww1042_Pseudomonadota_NODE_605_length_50464_cov_4.866297_14	GT30	2.4.99.-	dbCAN-sub
Ww1042_Pseudomonadota_NODE_605_length_50464_cov_4.866297_20	GH23	4.2.2.29	KOfam	peptidoglycan	peptidoglycan	peptidoglycan lytic transglycosylase
Ww1042_Pseudomonadota_NODE_7181_length_14633_cov_4.926544_10	GT5	2.4.1.21	KOfam			starch synthase (glycosyl-transferring)
Ww1042_Pseudomonadota_NODE_7310_length_14485_cov_3.773879_12	GH23	4.2.2.29	KOfam	peptidoglycan	peptidoglycan	peptidoglycan lytic transglycosylase
Ww1042_Pseudomonadota_NODE_8962_length_12932_cov_4.141597_1	GH149	2.4.1.97	dbCAN-sub	beta-1,3-glucan	beta-glucan	1,3-beta-D-glucan phosphorylase
Ww1042_Pseudomonadota_NODE_918_length_42056_cov_4.667867_4	GH3	3.2.1.21	KOfam	beta-glucan	beta-glucan	beta-glucosidase
Ww1043_Pseudomonadota_NODE_121_length_92506_cov_9.451080_14	GT28	2.4.1.227	dbCAN-sub			undecaprenyldiphospho-muramoylpentapeptide
Ww1043_Pseudomonadota_NODE_121_length_92506_cov_9.451080_21	CE11	3.5.1.108	dbCAN-sub	biosynthesis of lipid A	exo-polysaccharide	UDP-3-O-acyl-N-acetylglucosamine deacetylase
Ww1043_Pseudomonadota_NODE_1221_length_34217_cov_9.213046_16	AA7	1.1.3.-	dbCAN-sub	chitooligosaccharide; glucooligosaccharide	chitooligosaccharide; glucooligosaccharide	chitooligosaccharide oxidase
Ww1043_Pseudomonadota_NODE_13817_length_9425_cov_7.471088_5	CE8	3.1.1.11	KOfam	pectin	pectin	pectinesterase
Ww1043_Pseudomonadota_NODE_1486_length_31065_cov_9.735878_13	GH103	4.2.2.29	KOfam	peptidoglycan	peptidoglycan	peptidoglycan lytic transglycosylase
Ww1043_Pseudomonadota_NODE_258_length_67138_cov_8.780891_21	GH3	3.2.1.52	dbCAN-sub	chitin, peptidoglycan	chitin	beta-N-acetylhexosaminidase
Ww1043_Pseudomonadota_NODE_258_length_67138_cov_8.780891_65	GT19	2.4.1.182	dbCAN-sub			lipid-A-disaccharide synthase
Ww1043_Pseudomonadota_NODE_2678_length_23163_cov_11.511544_18	GH23	4.2.2.29	KOfam	peptidoglycan	peptidoglycan	peptidoglycan lytic transglycosylase
Ww1043_Pseudomonadota_NODE_30_length_142350_cov_10.429947_64	GH23	4.2.2.29	KOfam	peptidoglycan	peptidoglycan	peptidoglycan lytic transglycosylase
Ww1043_Pseudomonadota_NODE_30_length_142350_cov_10.429947_69	GT9	2.4.99.-	dbCAN-sub
Ww1043_Pseudomonadota_NODE_3134_length_21409_cov_7.693865_11	GH23	4.2.2.29	KOfam	peptidoglycan	peptidoglycan	peptidoglycan lytic transglycosylase
Ww1043_Pseudomonadota_NODE_336_length_61583_cov_11.258762_15	GT51	2.4.1.129	dbCAN-sub			peptidoglycan glycosyltransferase
Ww1043_Pseudomonadota_NODE_3660_length_19744_cov_11.223768_4	AA7	1.1.3.-	dbCAN-sub	chitooligosaccharide; glucooligosaccharide	chitooligosaccharide; glucooligosaccharide	chitooligosaccharide oxidase
Ww1043_Pseudomonadota_NODE_405_length_57474_cov_11.200495_37	GT20	2.4.1.15	dbCAN-sub			alpha,alpha-trehalose-phosphate synthase (UDP-forming)
Ww1043_Pseudomonadota_NODE_547_length_50363_cov_10.272999_19	GH23	4.2.2.29	KOfam	peptidoglycan	peptidoglycan	peptidoglycan lytic transglycosylase
Ww1043_Pseudomonadota_NODE_547_length_50363_cov_10.272999_25	GT30	2.4.99.-	dbCAN-sub
Ww1043_Pseudomonadota_NODE_7177_length_13648_cov_7.936497_2	GH13_13	3.2.1.41	dbCAN-sub	pullulan (starch degradation by fungi)	starch	pullulanase
Ww1043_Pseudomonadota_NODE_7729_length_13140_cov_9.852139_5	GT83	2.4.2.43	dbCAN-sub			lipid IVA 4-amino-4-deoxy-L-arabinosyltransferase
Ww1043_Pseudomonadota_NODE_8368_length_12551_cov_10.316492_11	GT2	2.4.1.-	dbCAN-sub
Ww1043_Pseudomonadota_NODE_885_length_40520_cov_9.281492_16	GH13_11	3.2.1.68	dbCAN-sub	starch, glycogen, and malto-oligosaccharides	starch	isoamylase
Ww1043_Pseudomonadota_NODE_885_length_40520_cov_9.281492_17	GT35	2.4.1.1	dbCAN-sub			glycogen phosphorylase
Ww1043_Pseudomonadota_NODE_885_length_40520_cov_9.281492_18	CBM48		dbCAN-sub	glycogen	glycogen
Ww1043_Pseudomonadota_NODE_885_length_40520_cov_9.281492_18	GH13_9	2.4.1.18	dbCAN-sub	starch, glycogen, and malto-oligosaccharides	alpha-glucan	1,4-alpha-glucan branching enzyme
Ww1043_Pseudomonadota_NODE_885_length_40520_cov_9.281492_19	GT5	2.4.1.21	KOfam			starch synthase (glycosyl-transferring)
Ww1043_Pseudomonadota_NODE_885_length_40520_cov_9.281492_21	GH77	2.4.1.25	dbCAN-sub	amylomaltase	starch	4-alpha-glucanotransferase
Ww1043_Pseudomonadota_NODE_935_length_39246_cov_8.949904_38	GH23	4.2.2.29	KOfam	peptidoglycan	peptidoglycan	peptidoglycan lytic transglycosylase
Ww1044_Pseudomonadota_NODE_1092_length_37328_cov_5.499772_12	GH77	2.4.1.25	dbCAN-sub	amylomaltase	starch	4-alpha-glucanotransferase
Ww1044_Pseudomonadota_NODE_1092_length_37328_cov_5.499772_14	GT5	2.4.1.21	KOfam			starch synthase (glycosyl-transferring)
Ww1044_Pseudomonadota_NODE_1092_length_37328_cov_5.499772_15	CBM48		dbCAN-sub	glycogen	glycogen
Ww1044_Pseudomonadota_NODE_1092_length_37328_cov_5.499772_15	GH13_9	2.4.1.18	dbCAN-sub	starch, glycogen, and malto-oligosaccharides	alpha-glucan	1,4-alpha-glucan branching enzyme
Ww1044_Pseudomonadota_NODE_1092_length_37328_cov_5.499772_16	GT35	2.4.1.1	dbCAN-sub			glycogen phosphorylase
Ww1044_Pseudomonadota_NODE_1092_length_37328_cov_5.499772_17	GH13_11	3.2.1.68	dbCAN-sub	starch, glycogen, and malto-oligosaccharides	starch	isoamylase
Ww1044_Pseudomonadota_NODE_1126_length_36808_cov_5.475564_26	GT19	2.4.1.182	dbCAN-sub			lipid-A-disaccharide synthase
Ww1044_Pseudomonadota_NODE_1552_length_31805_cov_6.191201_13	GH103	4.2.2.29	KOfam	peptidoglycan	peptidoglycan	peptidoglycan lytic transglycosylase
Ww1044_Pseudomonadota_NODE_1846_length_29504_cov_7.170405_18	AA7	1.1.3.-	dbCAN-sub	chitooligosaccharide; glucooligosaccharide	chitooligosaccharide; glucooligosaccharide	chitooligosaccharide oxidase
Ww1044_Pseudomonadota_NODE_1856_length_29410_cov_6.843047_10	GT20	2.4.1.15	dbCAN-sub			alpha,alpha-trehalose-phosphate synthase (UDP-forming)
Ww1044_Pseudomonadota_NODE_2103_length_27726_cov_6.579569_3	GT51	2.4.1.129	dbCAN-sub			peptidoglycan glycosyltransferase
Ww1044_Pseudomonadota_NODE_2637_length_25190_cov_5.156767_21	GH3	3.2.1.52	dbCAN-sub	chitin, peptidoglycan	chitin	beta-N-acetylhexosaminidase
Ww1044_Pseudomonadota_NODE_3484_length_22162_cov_6.177533_1	GH55_1	3.2.1.58	CAZyDB	laminarin (algae), pustulan (fungi)	beta-glucan	glucan 1,3-beta-glucosidase
Ww1044_Pseudomonadota_NODE_3484_length_22162_cov_6.177533_7	GH3	3.2.1.21	KOfam	beta-glucan	beta-glucan	beta-glucosidase
Ww1044_Pseudomonadota_NODE_425_length_56449_cov_6.299567_11	GH23	4.2.2.29	KOfam	peptidoglycan	peptidoglycan	peptidoglycan lytic transglycosylase
Ww1044_Pseudomonadota_NODE_425_length_56449_cov_6.299567_6	GT9	2.4.99.-	dbCAN-sub
Ww1044_Pseudomonadota_NODE_577_length_49677_cov_5.460247_18	AA7	1.1.3.-	dbCAN-sub	chitooligosaccharide; glucooligosaccharide	chitooligosaccharide; glucooligosaccharide	chitooligosaccharide oxidase
Ww1044_Pseudomonadota_NODE_605_length_48606_cov_5.790946_35	GT28	2.4.1.227	dbCAN-sub			undecaprenyldiphospho-muramoylpentapeptide
Ww1044_Pseudomonadota_NODE_605_length_48606_cov_5.790946_42	CE11	3.5.1.108	dbCAN-sub	biosynthesis of lipid A	exo-polysaccharide	UDP-3-O-acyl-N-acetylglucosamine deacetylase
Ww1044_Pseudomonadota_NODE_8378_length_14402_cov_5.153351_4	GT2	2.4.1.-	dbCAN-sub
Ww1045_Pseudomonadota_NODE_100613_length_3509_cov_6.377804_2	GH105	3.2.1.-	dbCAN-sub	pectin; ulvan	pectin; ulvan	d-4,5-unsaturated alpha-galacturonidase
Ww1045_Pseudomonadota_NODE_1177_length_46057_cov_6.679249_21	GH53	3.2.1.89	dbCAN-sub	arabinogalactan	arabinogalactan protein	arabinogalactan endo-beta-1,4-galactanase
Ww1045_Pseudomonadota_NODE_1187_length_45844_cov_6.926930_16	AA7	1.1.3.-	dbCAN-sub	chitooligosaccharide; glucooligosaccharide	chitooligosaccharide; glucooligosaccharide	chitooligosaccharide oxidase
Ww1045_Pseudomonadota_NODE_1187_length_45844_cov_6.926930_7	GH2	3.2.1.31	dbCAN-sub	beta-glucuronoside	beta-glucuronan	beta-glucuronidase
Ww1045_Pseudomonadota_NODE_1195_length_45680_cov_6.841327_13	GH51_1	3.2.1.55	KOfam	arabinan, arabinoxylan	arabinan	non-reducing end alpha-L-arabinofuranosidase
Ww1045_Pseudomonadota_NODE_1195_length_45680_cov_6.841327_14	GH43_29	3.2.1.-	dbCAN-sub	arabinan, arabinoxylan; arabinan; beta-1,3-xylan (algae)	arabinan; xylan	alpha-1,2-L-arabinofuranosidase
Ww1045_Pseudomonadota_NODE_1195_length_45680_cov_6.841327_15	GH43_5	3.2.1.99	dbCAN-sub	arabinan	arabinan	arabinan endo-1,5-alpha-L-arabinanase
Ww1045_Pseudomonadota_NODE_1195_length_45680_cov_6.841327_20	GH146	3.2.1.185	dbCAN-sub	arabinan	arabinan	non-reducing end beta-L-arabinofuranosidase
Ww1045_Pseudomonadota_NODE_1195_length_45680_cov_6.841327_21	GH43_26	3.2.1.-	dbCAN-sub	arabinan, arabinoxylan; arabinan; beta-1,3-xylan (algae)	arabinan; xylan	alpha-1,2-L-arabinofuranosidase
Ww1045_Pseudomonadota_NODE_1195_length_45680_cov_6.841327_23	GH43_4	3.2.1.99	dbCAN-sub	arabinan	arabinan	arabinan endo-1,5-alpha-L-arabinanase
Ww1045_Pseudomonadota_NODE_1195_length_45680_cov_6.841327_24	GH51_1	3.2.1.55	KOfam	arabinan, arabinoxylan	arabinan	non-reducing end alpha-L-arabinofuranosidase
Ww1045_Pseudomonadota_NODE_126644_length_3090_cov_6.575615_2	GH28	3.2.1.67	CAZyDB	galacturonan (pectin)	pectin	galacturonan 1,4-alpha-galacturonidase
Ww1045_Pseudomonadota_NODE_12810_length_11475_cov_7.615642_10	GT83	2.4.2.43	KOfam			lipid IVA 4-amino-4-deoxy-L-arabinosyltransferase
Ww1045_Pseudomonadota_NODE_12810_length_11475_cov_7.615642_4	GT2	2.4.1.83	KOfam			dolichyl-phosphate beta-D-mannosyltransferase
Ww1045_Pseudomonadota_NODE_1315_length_43409_cov_6.420809_8	GH2	3.2.1.23	KOfam	beta-galactoside	beta-galactan	beta-galactosidase
Ww1045_Pseudomonadota_NODE_13307_length_11230_cov_4.343505_6	GH51_1	3.2.1.55	KOfam	arabinan, arabinoxylan	arabinan	non-reducing end alpha-L-arabinofuranosidase
Ww1045_Pseudomonadota_NODE_136096_length_2971_cov_7.611930_2	GH23	4.2.2.29	KOfam	peptidoglycan	peptidoglycan	peptidoglycan lytic transglycosylase
Ww1045_Pseudomonadota_NODE_136246_length_2969_cov_4.542486_4	GT19	2.4.1.182	dbCAN-sub			lipid-A-disaccharide synthase
Ww1045_Pseudomonadota_NODE_140596_length_2918_cov_3.060779_1	GH94	2.4.1.20	dbCAN-sub	cellobiose	cellulose	cellobiose phosphorylase
Ww1045_Pseudomonadota_NODE_140596_length_2918_cov_3.060779_2	GH130_1	2.4.1.281	KOfam	beta-mannan	beta-mannan	4-O-beta-D-mannosyl-D-glucose phosphorylase
Ww1045_Pseudomonadota_NODE_14592_length_10620_cov_5.580627_6	CE11	3.5.1.108	dbCAN-sub	biosynthesis of lipid A	exo-polysaccharide	UDP-3-O-acyl-N-acetylglucosamine deacetylase
Ww1045_Pseudomonadota_NODE_158882_length_2730_cov_4.579149_3	GT28	2.4.1.227	dbCAN-sub			undecaprenyldiphospho-muramoylpentapeptide
Ww1045_Pseudomonadota_NODE_160826_length_2712_cov_13.240448_1	PL17_2	4.2.2.26	dbCAN-sub	alginate	alginate	oligo-alginate lyase
Ww1045_Pseudomonadota_NODE_160826_length_2712_cov_13.240448_2	PL6_1	4.2.2.11	dbCAN-sub	alginate	alginate	guluronate-specific alginate lyase
Ww1045_Pseudomonadota_NODE_170325_length_2629_cov_7.060606_2	AA7	1.1.3.-	dbCAN-sub	chitooligosaccharide; glucooligosaccharide	chitooligosaccharide; glucooligosaccharide	chitooligosaccharide oxidase
Ww1045_Pseudomonadota_NODE_175990_length_2582_cov_3.694839_1	GT19	2.4.1.182	dbCAN-sub			lipid-A-disaccharide synthase
Ww1045_Pseudomonadota_NODE_184742_length_2514_cov_7.181362_1	GT5	2.4.1.21	KOfam			starch synthase (glycosyl-transferring)
Ww1045_Pseudomonadota_NODE_18476_length_9222_cov_5.596308_1	GT35	2.4.1.1	dbCAN-sub			glycogen phosphorylase
Ww1045_Pseudomonadota_NODE_2018_length_34289_cov_7.020370_24	GH103	4.2.2.29	KOfam	peptidoglycan	peptidoglycan	peptidoglycan lytic transglycosylase
Ww1045_Pseudomonadota_NODE_2043_length_34073_cov_5.673981_5	GH23	4.2.2.29	KOfam	peptidoglycan	peptidoglycan	peptidoglycan lytic transglycosylase
Ww1045_Pseudomonadota_NODE_21138_length_8537_cov_7.007842_2	GT51	2.4.1.129	dbCAN-sub			peptidoglycan glycosyltransferase
Ww1045_Pseudomonadota_NODE_23689_length_7973_cov_4.235991_3	CE9	3.5.1.25	KOfam	host glycan	host glycan	N-acetylglucosamine-6-phosphate deacetylase
Ww1045_Pseudomonadota_NODE_25008_length_7729_cov_5.867245_3	GT83	2.4.2.43	dbCAN-sub			lipid IVA 4-amino-4-deoxy-L-arabinosyltransferase
Ww1045_Pseudomonadota_NODE_264_length_95980_cov_6.250649_28	GT2	2.4.1.289	KOfam			N-acetylglucosaminyl-diphospho-decaprenol L-rhamnosyltransferase
Ww1045_Pseudomonadota_NODE_264_length_95980_cov_6.250649_5	GT28	2.4.1.227	dbCAN-sub			undecaprenyldiphospho-muramoylpentapeptide
Ww1045_Pseudomonadota_NODE_28170_length_7215_cov_6.052862_1	GT35	2.4.1.1	dbCAN-sub			glycogen phosphorylase
Ww1045_Pseudomonadota_NODE_28170_length_7215_cov_6.052862_2	CBM48		dbCAN-sub	glycogen	glycogen
Ww1045_Pseudomonadota_NODE_28170_length_7215_cov_6.052862_2	GH13_9	2.4.1.18	dbCAN-sub	starch, glycogen, and malto-oligosaccharides	alpha-glucan	1,4-alpha-glucan branching enzyme
Ww1045_Pseudomonadota_NODE_28170_length_7215_cov_6.052862_4	GT5	2.4.1.21	KOfam			starch synthase (glycosyl-transferring)
Ww1045_Pseudomonadota_NODE_28353_length_7188_cov_5.098061_3	GH13_9	2.4.1.18	dbCAN-sub	starch, glycogen, and malto-oligosaccharides	alpha-glucan	1,4-alpha-glucan branching enzyme
Ww1045_Pseudomonadota_NODE_28353_length_7188_cov_5.098061_4	GT35	2.4.1.1	dbCAN-sub			glycogen phosphorylase
Ww1045_Pseudomonadota_NODE_32822_length_6613_cov_7.010320_4	GH16_3	3.2.1.39	dbCAN-sub	beta-1,3-glucan (fungi, algae, plant)	beta-glucan	glucan endo-1,3-beta-D-glucosidase
Ww1045_Pseudomonadota_NODE_32822_length_6613_cov_7.010320_8	GH30_1	3.2.1.45	KOfam	glucosylsphingosine, glucosylceramide (host glycans)	host glycan	glucosylceramidase
Ww1045_Pseudomonadota_NODE_331_length_87162_cov_6.423341_76	GT19	2.4.1.182	dbCAN-sub			lipid-A-disaccharide synthase
Ww1045_Pseudomonadota_NODE_3651_length_24329_cov_6.119010_16	CE15	3.1.1.-	dbCAN-sub
Ww1045_Pseudomonadota_NODE_3651_length_24329_cov_6.119010_17	GH9	3.2.1.4	dbCAN-sub	cellulose	cellulose	cellulase
Ww1045_Pseudomonadota_NODE_48201_length_5304_cov_4.613158_2	GH23	4.2.2.29	KOfam	peptidoglycan	peptidoglycan	peptidoglycan lytic transglycosylase
Ww1045_Pseudomonadota_NODE_52184_length_5067_cov_3.947837_5	GT2	2.4.1.289	KOfam			N-acetylglucosaminyl-diphospho-decaprenol L-rhamnosyltransferase
Ww1045_Pseudomonadota_NODE_5561_length_18759_cov_6.516633_4	GH23	4.2.2.29	KOfam	peptidoglycan	peptidoglycan	peptidoglycan lytic transglycosylase
Ww1045_Pseudomonadota_NODE_57160_length_4815_cov_5.423732_1	GH13_11	3.2.1.68	dbCAN-sub	starch, glycogen, and malto-oligosaccharides	starch	isoamylase
Ww1045_Pseudomonadota_NODE_57160_length_4815_cov_5.423732_2	GH77	2.4.1.25	dbCAN-sub	amylomaltase	starch	4-alpha-glucanotransferase
Ww1045_Pseudomonadota_NODE_5923_length_18076_cov_7.113060_4	GH23	4.2.2.29	KOfam	peptidoglycan	peptidoglycan	peptidoglycan lytic transglycosylase
Ww1045_Pseudomonadota_NODE_617_length_64976_cov_5.969085_22	GH30_2	3.2.1.37	dbCAN-sub	xylan	xylan	xylan 1,4-beta-xylosidase
Ww1045_Pseudomonadota_NODE_620_length_64691_cov_6.321016_13	CE20	3.1.1.53	KOfam	sialic acid (O-glycan, N-glycan, mucin, host glycan)	sialic acid	sialate O-acetylesterase
Ww1045_Pseudomonadota_NODE_620_length_64691_cov_6.321016_16	GH9	3.2.1.4	dbCAN-sub	cellulose	cellulose	cellulase
Ww1045_Pseudomonadota_NODE_620_length_64691_cov_6.321016_22	GH67	3.2.1.139	dbCAN-sub	xylan side chain	xylan	alpha-glucuronidase
Ww1045_Pseudomonadota_NODE_620_length_64691_cov_6.321016_23	GH5_26	3.2.1.4	dbCAN-sub	cellulose, beta-glucan	beta-glucan	cellulase
Ww1045_Pseudomonadota_NODE_620_length_64691_cov_6.321016_26	GH94	2.4.1.20	dbCAN-sub	cellobiose	cellulose	cellobiose phosphorylase
Ww1045_Pseudomonadota_NODE_620_length_64691_cov_6.321016_27	GH130_1	2.4.1.281	KOfam	beta-mannan	beta-mannan	4-O-beta-D-mannosyl-D-glucose phosphorylase
Ww1045_Pseudomonadota_NODE_620_length_64691_cov_6.321016_29	GH5_7	3.2.1.78	KOfam	mannans, galactomannans and glucomannan	beta-mannan	mannan endo-1,4-beta-mannosidase
Ww1045_Pseudomonadota_NODE_620_length_64691_cov_6.321016_30	GH5_41	3.2.1.78	KOfam	mannans, galactomannans and glucomannan	beta-mannan	mannan endo-1,4-beta-mannosidase
Ww1045_Pseudomonadota_NODE_620_length_64691_cov_6.321016_31	GH94	2.4.1.321	dbCAN-sub	cellobionic acid	cellulose	cellobionic acid phosphorylase
Ww1045_Pseudomonadota_NODE_620_length_64691_cov_6.321016_33	GH3	3.2.1.21	dbCAN-sub	beta-glucan	beta-glucan	beta-glucosidase
Ww1045_Pseudomonadota_NODE_620_length_64691_cov_6.321016_35	GH43_11	3.2.1.37	dbCAN-sub	xylan	xylan	xylan 1,4-beta-xylosidase
Ww1045_Pseudomonadota_NODE_620_length_64691_cov_6.321016_36	GH10	3.2.1.8	dbCAN-sub	xylan	xylan	endo-1,4-beta-xylanase
Ww1045_Pseudomonadota_NODE_620_length_64691_cov_6.321016_9	GH43_12	3.2.1.37	KOfam	xylan	xylan	xylan 1,4-beta-xylosidase
Ww1045_Pseudomonadota_NODE_6435_length_17135_cov_5.795521_4	GH88	3.2.1.-	dbCAN-sub	sulfated glycosaminoglycans	host glycan	d-4,5-unsaturated beta-glucuronyl hydrolase
Ww1045_Pseudomonadota_NODE_66206_length_4436_cov_7.070452_1	AA7	1.1.3.-	dbCAN-sub	chitooligosaccharide; glucooligosaccharide	chitooligosaccharide; glucooligosaccharide	chitooligosaccharide oxidase
Ww1045_Pseudomonadota_NODE_72_length_157969_cov_7.008267_61	GH26	3.2.1.-	CAZyDB	beta-mannan	beta-mannan	mannobiose-producing exo-beta-mannanase
Ww1045_Pseudomonadota_NODE_72_length_157969_cov_7.008267_70	GH3	3.2.1.21	dbCAN-sub	beta-glucan	beta-glucan	beta-glucosidase
Ww1045_Pseudomonadota_NODE_85963_length_3828_cov_6.647963_3	GH3	3.2.1.21	dbCAN-sub	beta-glucan	beta-glucan	beta-glucosidase
Ww1045_Pseudomonadota_NODE_88877_length_3759_cov_6.640462_4	GH13_4	2.4.1.4	dbCAN-sub	sucrose	sucrose	amylosucrase
Ww1045_Pseudomonadota_NODE_8919_length_14193_cov_6.925952_1	GH13_4	2.4.1.4	dbCAN-sub	sucrose	sucrose	amylosucrase
Ww1045_Pseudomonadota_NODE_8919_length_14193_cov_6.925952_4	GT4	2.4.1.14	dbCAN-sub			sucrose-phosphate synthase
Ww1045_Pseudomonadota_NODE_97_length_140595_cov_5.809324_100	GH3	3.2.1.52	KOfam	chitin, peptidoglycan	chitin	beta-N-acetylhexosaminidase
Ww1045_Pseudomonadota_NODE_987_length_50779_cov_6.597675_18	GT30	2.4.99.-	dbCAN-sub
Ww1046_Pseudomonadota_NODE_1067_length_38945_cov_7.830569_4	GH77	2.4.1.25	dbCAN-sub	amylomaltase	starch	4-alpha-glucanotransferase
Ww1046_Pseudomonadota_NODE_1067_length_38945_cov_7.830569_5	GH13_11	3.2.1.68	dbCAN-sub	starch, glycogen, and malto-oligosaccharides	starch	isoamylase
[truncated: 26,326 more rows]

## Sheet: Table S3
Table S3. Gene expression (TPM) summed per CAZyme class.
[truncated: 57 more rows]

[truncated: 2 more sheets: Table S4, Table S5]
